# Supplementary material for: Functional Characterization of a Trehalose-6-Phosphate Synthase in Diaphorina citri Revealed by RNA Interference and Transcriptome Sequencing
Source: Insects. 2021 Nov 30;12(12):1074. doi: 10.3390/insects12121074 (PMC8709273; doi:10.3390/insects12121074)
Supplement: Supplementary file 1 [file insects-12-01074-s001.zip]

Archive with 8 entries (7 files):
- Supplementary File/
- Supplementary File/Figure S1.pdf
- Supplementary File/Table S1.pdf
- Supplementary File/Table S2.xlsx
- Supplementary File/Table S3.xlsx
- Supplementary File/Table S4.xlsx
- Supplementary File/Table S5.xlsx
- Supplementary File/Table S6.xlsx
