# Supplementary material for: Functional Characterization of a Trehalose-6-Phosphate Synthase in Diaphorina citri Revealed by RNA Interference and Transcriptome Sequencing
Source: Insects. 2021 Nov 30;12(12):1074. doi: 10.3390/insects12121074 (PMC8709273; doi:10.3390/insects12121074)
Supplement: Supplementary file 1 [file insects-12-01074-s001.zip › Supplementary File/Table S2.xlsx]

## Sheet: Table S2
Table S2. A summary of the transcriptomes in the different treatments in D. citri.
Sample	Library	Raw reads	Clean reads	Clean bases	Error_rate	Q20	Q30	GC percent
dsDcTPS1-1	FRAS210098993-2r	52624760	51460996	7.72G	0.03	97.44	93.12	42.63
dsDcTPS1-2	FRAS210098994-2r	48333952	47166336	7.07G	0.03	97.57	93.42	42.31
dsDcTPS1-3	FRAS210098995-2r	43089166	42176502	6.33G	0.03	97.51	93.14	39.09
dsGFP-1	FRAS210098990-2r	41214282	40384536	6.06G	0.03	97.52	93.27	42.21
dsGFP-2	FRAS210098991-2r	50964740	49969160	7.5G	0.03	97.5	93.24	42.73
dsGFP-3	FRAS210098992-2r	43734998	42794132	6.42G	0.03	97.58	93.43	42.02
