# Supplementary material for: Functional Characterization of a Trehalose-6-Phosphate Synthase in Diaphorina citri Revealed by RNA Interference and Transcriptome Sequencing
Source: Insects. 2021 Nov 30;12(12):1074. doi: 10.3390/insects12121074 (PMC8709273; doi:10.3390/insects12121074)
Supplement: Supplementary file 1 [file insects-12-01074-s001.zip › Supplementary File/Table S3.xlsx]

## Sheet: Table S3
Table S3. A summary of reads mapped to D. citri genome in different treatments.
Sample	Total reads	Total map	Unique map	Multiple map	Read1 map	Read2 map	Positive map	Negative map	Splice map	Unsplice map	Proper map
dsDcTPS1-1	51460996	41,276,108 (80.21%)	34,257,621 (66.57%)	7,018,487 (13.64%)	17,165,499 (33.36%)	17,092,122 (33.21%)	17,169,044 (33.36%)	17,088,577 (33.21%)	11,753,712 (22.84%)	22,503,909 (43.73%)	27,230,726 (52.92%)
dsDcTPS1-2	47166336	37,944,770 (80.45%)	31,623,027 (67.05%)	6,321,743 (13.4%)	15,830,067 (33.56%)	15,792,960 (33.48%)	15,839,765 (33.58%)	15,783,262 (33.46%)	10,620,669 (22.52%)	21,002,358 (44.53%)	25,574,956 (54.22%)
dsDcTPS1-3	42176502	34,460,721 (81.71%)	28,804,358 (68.29%)	5,656,363 (13.41%)	14,420,361 (34.19%)	14,383,997 (34.1%)	14,419,357 (34.19%)	14,385,001 (34.11%)	8,101,304 (19.21%)	20,703,054 (49.09%)	23,832,354 (56.51%)
dsGFP-1	40384536	32,409,083 (80.25%)	26,991,873 (66.84%)	5,417,210 (13.41%)	13,524,778 (33.49%)	13,467,095 (33.35%)	13,511,691 (33.46%)	13,480,182 (33.38%)	9,166,289 (22.7%)	17,825,584 (44.14%)	21,666,174 (53.65%)
dsGFP-2	49969160	40,246,014 (80.54%)	33,503,320 (67.05%)	6,742,694 (13.49%)	16,784,315 (33.59%)	16,719,005 (33.46%)	16,805,685 (33.63%)	16,697,635 (33.42%)	11,504,476 (23.02%)	21,998,844 (44.02%)	26,367,886 (52.77%)
dsGFP-3	42794132	34,339,514 (80.24%)	28,768,802 (67.23%)	5,570,712 (13.02%)	14,400,410 (33.65%)	14,368,392 (33.58%)	14,414,333 (33.68%)	14,354,469 (33.54%)	9,655,728 (22.56%)	19,113,074 (44.66%)	23,028,414 (53.81%)
