# Supplementary material for: Functional Characterization of a Trehalose-6-Phosphate Synthase in Diaphorina citri Revealed by RNA Interference and Transcriptome Sequencing
Source: Insects. 2021 Nov 30;12(12):1074. doi: 10.3390/insects12121074 (PMC8709273; doi:10.3390/insects12121074)
Supplement: Supplementary file 1 [file insects-12-01074-s001.zip › Supplementary File/Table S4.xlsx]

## Sheet: dsDcTPSvsdsGFP_deg_all
Table S4. Identification of differentially expressed genes in different treatments.
Gene_id	dsDcTPS1_1	dsDcTPS1_2	dsDcTPS1_3	dsGFP_1	dsGFP_2	dsGFP_3	dsDcTPS1	dsGFP	log2FoldChange	P-value	P-adj	Gene description
108253479	7.02617	11.3897	2.33996	0	0	0	6.91861	0	5.26708	0.00155854	1	atrial natriuretic peptide receptor 3-like
103514550	1.75654	14.2372	3.50993	0	0	0	6.50121	0	5.17069	0.00315955	1	histone H2A-like
novel.4433	0.878271	7.59315	8.18984	0	0	0	5.55375	0	4.93074	0.00628068	1	-
novel.7802	6.1479	6.644	2.33996	0	0	0	5.04395	0	4.81118	0.00630242	1	-
113473265	3.51308	10.4406	1.16998	0	0	0	5.04121	0	4.80987	0.00914065	1	uncharacterized LOC113473265%2C transcript variant X2
103520180	8.78271	5.69486	0	0	0	0	4.82586	0	4.75167	0.0178018	1	28S ribosomal protein S9%2C mitochondrial-like
103520711	0	4.74572	9.35982	0	0	0	4.70185	0	4.68654	0.0224031	1	fork head domain-containing protein FD5
103516627	0	3.79657	9.35982	0	0	0	4.38546	0	4.58437	0.028687	1	SRSF protein kinase 3-like
113470253	6.1479	1.89829	4.67991	0	0	0	4.24203	0	4.55276	0.0137986	1	uncharacterized LOC113470253
novel.2264	12.2958	1.89829	9.35982	1.00202	0	0	7.8513	0.334008	4.47837	0.00518504	1	-
113472916	4.39135	1.89829	5.84989	0	0	0	4.04651	0	4.47736	0.0165968	1	cyclin-dependent kinase inhibitor 1C-like
novel.6195	4.39135	5.69486	12.8698	1.00202	0	0	7.65199	0.334008	4.4276	0.00466523	1	-
103519433	0	18.0337	3.50993	1.00202	0	0	7.18122	0.334008	4.35143	0.0186443	1	histone H2A-like
novel.8250	2.63481	3.79657	4.67991	0	0	0	3.70377	0	4.35031	0.0214541	1	-
103523124	0	2.84743	8.18984	0	0	0	3.67909	0	4.32936	0.0488297	1	neurofibromin-like
113472403	0	2.84743	17.5497	1.00202	0	0	6.79903	0.334008	4.25206	0.0232586	1	uncharacterized LOC113472403
103524171	0.878271	3.79657	15.2097	0	0.958085	0	6.62818	0.319362	4.21354	0.0150746	1	uncharacterized LOC103524171
108253503	2.63481	3.79657	3.50993	0	0	0	3.31377	0	4.19362	0.0315766	1	uncharacterized LOC108253503
108254465	5.26963	0.949143	3.50993	0	0	0	3.2429	0	4.16647	0.0403338	1	uncharacterized LOC108254465
novel.3882	6.1479	1.89829	1.16998	0	0	0	3.07205	0	4.10054	0.0483687	1	-
113472590	0.878271	3.79657	4.67991	0	0	0	3.11825	0	4.09662	0.0461521	1	opioid-binding protein/cell adhesion molecule-like
103518305	2.63481	1.89829	4.67991	0	0	0	3.071	0	4.07663	0.0432195	1	histone H2B-like
novel.942	5.26963	15.1863	12.8698	1.00202	0	0.989707	11.1086	0.663911	4.0732	0.00214622	1	-
novel.6263	1.75654	135.728	71.3686	0	6.7066	5.93824	69.6176	4.21495	4.04408	0.0209564	1	-
103507581	1.75654	7.59315	7.01987	0	0.958085	0	5.45652	0.319362	3.94482	0.0194869	1	T-related protein-like
novel.2290	8.78271	0.949143	5.84989	0	0.958085	0	5.19391	0.319362	3.88392	0.0263987	1	-
novel.2587	3.51308	10.4406	1.16998	0	0	0.989707	5.04121	0.329902	3.84941	0.0291702	1	-
113472566	2.63481	2.84743	9.35982	0	0	0.989707	4.94735	0.329902	3.79403	0.0276831	1	uncharacterized LOC113472566
103509503	14.9306	7.59315	2.33996	0	0	1.97941	8.2879	0.659805	3.67107	0.0131467	1	protein enhancer of sevenless 2B
novel.2133	4.39135	6.644	12.8698	1.00202	0.958085	0	7.96837	0.65337	3.59146	0.0104681	1	-
113468726	2.63481	4.74572	4.67991	0	0.958085	0	4.02015	0.319362	3.50733	0.0459943	1	putative neural-cadherin 2%2C transcript variant X1
novel.5146	2.63481	4.74572	4.67991	0	0	0.989707	4.02015	0.329902	3.50732	0.0458859	1	-
novel.809	10.5393	15.1863	7.01987	3.00607	0	0	10.9151	1.00202	3.46853	0.00458731	1	-
novel.3189	3.51308	1.89829	16.3797	0	0	1.97941	7.26369	0.659805	3.44747	0.0282197	1	-
103516813	0.878271	23.7286	26.9095	2.00405	0.958085	1.97941	17.1721	1.64718	3.37751	0.00269686	1	uncharacterized LOC103516813
novel.7957	8.78271	2.84743	7.01987	1.00202	0.958085	0	6.21667	0.65337	3.24756	0.0270768	1	-
103511236	15.8089	62.6435	9.35982	0	4.79043	4.94854	29.2707	3.24632	3.17116	0.00047738	1	plexin A3-like%2C transcript variant X2
113472987	29.8612	9.49143	4.67991	5.01012	0	0	14.6775	1.67004	3.15826	0.00760281	1	uncharacterized LOC113472987
novel.3408	0	15.1863	10.5298	1.00202	0.958085	0.989707	8.57203	0.983272	3.11748	0.0285896	1	-
103516232	5.26963	5.69486	5.84989	2.00405	0	0	5.60479	0.668017	3.08535	0.0418097	1	uncharacterized LOC103516232
103508043	7.02617	3.79657	5.84989	0	0	1.97941	5.55754	0.659805	3.0812	0.0442077	1	tubulin polyglutamylase complex subunit 2
103516998	2.63481	5.69486	8.18984	0	0.958085	0.989707	5.50651	0.649264	3.0624	0.0417178	1	uncharacterized LOC103516998
103523607	31.6178	14.2372	2.33996	2.00405	0.958085	2.96912	16.065	1.97709	3.03991	0.00353834	1	tRNA methyltransferase 10 homolog A
novel.4328	7.90444	16.1354	16.3797	5.01012	0	0	13.4732	1.67004	3.02218	0.00584886	1	-
103522267	7.90444	12.3389	3.50993	3.00607	0	0	7.91774	1.00202	3.00623	0.0256529	1	uncharacterized LOC103522267
novel.8114	5.26963	5.69486	4.67991	0	0.958085	0.989707	5.2148	0.649264	2.99907	0.0440465	1	-
113467330	14.0523	11.3897	11.6998	1.00202	2.87426	0.989707	12.3806	1.622	2.92512	0.00270585	1	uncharacterized LOC113467330
103505686	3.51308	9.49143	9.35982	0	1.91617	0.989707	7.45478	0.968626	2.92311	0.0233243	1	uncharacterized LOC103505686
novel.6733	7.90444	14.2372	7.01987	1.00202	2.87426	0	9.72048	1.29209	2.90287	0.0108674	1	-
108253961	15.8089	6.644	14.0397	2.00405	1.91617	0.989707	12.1642	1.63664	2.892	0.00364168	1	peptide transporter family 1-like
novel.7169	2.63481	25.6269	8.18984	3.00607	1.91617	0	12.1505	1.64075	2.89052	0.0128648	1	-
novel.2719	8.78271	22.7794	40.9492	5.01012	2.87426	1.97941	24.1705	3.28793	2.86889	0.000380904	1	-
novel.8343	9.66098	2.84743	8.18984	0	1.91617	0.989707	6.89942	0.968626	2.81891	0.032805	1	-
novel.6275	2.63481	12.3389	5.84989	2.00405	0	0.989707	6.94119	0.997919	2.80983	0.0361682	1	-
novel.3123	13.1741	2.84743	18.7196	5.01012	0	0	11.5804	1.67004	2.79971	0.0226947	1	-
113472856	7.02617	10.4406	2.33996	0	1.91617	0.989707	6.60223	0.968626	2.76849	0.0397296	1	uncharacterized LOC113472856
103521282	0.878271	40.8132	4.67991	2.00405	1.91617	2.96912	15.4571	2.29645	2.75474	0.0183366	1	putative ATP-dependent RNA helicase DHX57%2C transcript variant X2
113466623	7.90444	2.84743	9.35982	3.00607	0	0	6.7039	1.00202	2.75173	0.0492542	1	uncharacterized LOC113466623
113469869	4.39135	10.4406	4.67991	1.00202	1.91617	0	6.50395	0.972732	2.73555	0.0388566	1	uncharacterized LOC113469869
103518306	20.2002	29.4234	25.7395	4.0081	7.66468	0	25.1211	3.89093	2.68226	0.000397313	1	histone H1-like
103505159	4.39135	9.49143	4.67991	0	1.91617	0.989707	6.18757	0.968626	2.66569	0.0454269	1	uncharacterized LOC103505159
113472691	9.66098	2.84743	11.6998	0	0	3.95883	8.0694	1.31961	2.61163	0.0468792	1	uncharacterized LOC113472691
novel.9269	9.66098	7.59315	12.8698	3.00607	1.91617	0	10.0413	1.64075	2.60932	0.0135837	1	-
103510249	6.1479	4.74572	7.01987	2.00405	0.958085	0	5.97116	0.987378	2.59684	0.0495321	1	epsin-1-like
novel.4885	5.26963	7.59315	10.5298	0	3.83234	0	7.79752	1.27745	2.58366	0.0427531	1	-
103515031	18.4437	16.1354	18.7196	8.0162	0.958085	0	17.7663	2.99143	2.579	0.00466618	1	uncharacterized LOC103515031
103522891	7.02617	4.74572	11.6998	2.00405	1.91617	0	7.82389	1.30674	2.56944	0.0301805	1	dynein heavy chain 3%2C axonemal-like
103521141	5.26963	3.79657	14.0397	1.00202	2.87426	0	7.70198	1.29209	2.54889	0.0406711	1	uncharacterized LOC103521141%2C transcript variant X1
novel.6843	8.78271	11.3897	77.2185	2.00405	5.74851	8.90736	32.4636	5.55331	2.53469	0.00331799	1	-
113466992	7.02617	6.644	9.35982	4.0081	0	0	7.67666	1.33603	2.53257	0.0458204	1	uncharacterized LOC113466992
103505431	14.0523	6.644	17.5497	5.01012	0.958085	0.989707	12.7487	2.31931	2.46104	0.0103732	1	probable 4-coumarate--CoA ligase 1
novel.9641	7.02617	5.69486	14.0397	0	0	4.94854	8.92025	1.64951	2.43039	0.0482573	1	-
103520999	15.8089	19.932	22.2296	3.00607	7.66468	0	19.3235	3.55692	2.43	0.00320561	1	uncharacterized HIT-like protein slr1234
novel.6840	5.26963	4.74572	22.2296	5.01012	0.958085	0	10.7483	1.9894	2.42497	0.0361307	1	-
113468788	8.78271	4.74572	7.01987	2.00405	0.958085	0.989707	6.84943	1.31728	2.38427	0.0415679	1	uncharacterized LOC113468788
113469760	7.90444	8.54229	19.8896	4.0081	0	2.96912	12.1121	2.32574	2.37806	0.0165414	1	uncharacterized LOC113469760
113472599	27.2264	4.74572	3.50993	2.00405	0.958085	3.95883	11.8273	2.30699	2.37625	0.0282094	1	uncharacterized LOC113472599
novel.2796	117.688	150.914	26.9095	31.0628	19.1617	7.91766	98.5039	19.3807	2.34983	8.20613e-05	0.03751	-
103519739	10.5393	12.3389	28.0795	9.01822	0	0.989707	16.9859	3.33598	2.34914	0.0166119	1	A-kinase anchor protein 14-like%2C transcript variant X2
novel.6403	9.66098	7.59315	12.8698	5.01012	0.958085	0	10.0413	1.9894	2.33897	0.0286857	1	-
113466699	52.6963	2.84743	17.5497	5.01012	8.62277	0.989707	24.3644	4.8742	2.32331	0.0138603	1	uncharacterized LOC113466699
103517523	37.7656	24.6777	51.479	16.0324	5.74851	0.989707	37.9741	7.59021	2.32282	0.000712519	1	uncharacterized LOC103517523
103510921	8.78271	1.89829	18.7196	4.0081	0.958085	0.989707	9.80021	1.9853	2.29564	0.0422523	1	uncharacterized LOC103510921
novel.3514	7.02617	9.49143	26.9095	5.01012	3.83234	0	14.4757	2.94749	2.28186	0.0180432	1	-
113472269	26.3481	20.8812	38.6093	9.01822	3.83234	4.94854	28.6128	5.93303	2.26757	0.000282851	1	uncharacterized LOC113472269
103519917	5.26963	5.69486	12.8698	1.00202	1.91617	1.97941	7.94475	1.63254	2.26458	0.0384192	1	homeobox protein six1-like
103522821	14.0523	11.3897	31.5894	5.01012	2.87426	3.95883	19.0105	3.94774	2.25761	0.00312956	1	vicilin-like seed storage protein At2g18540
113471896	9.66098	10.4406	12.8698	2.00405	1.91617	2.96912	10.9904	2.29645	2.25508	0.0130019	1	alpha-actinin A-like
103510440	187.072	55.0503	128.698	26.0526	17.2455	34.6397	123.607	25.9793	2.2522	1.65813e-06	0.00256991	ctenidin-1-like%2C transcript variant X1
103512461	38.6439	25.6269	39.7792	19.0385	2.87426	0	34.6833	7.30424	2.25151	0.0056153	1	protein phosphatase inhibitor 2-like%2C transcript variant X2
108252062	3.51308	55.9995	33.9293	9.01822	8.62277	1.97941	31.1473	6.54014	2.2482	0.00794318	1	uncharacterized LOC108252062
113467444	33.3743	20.8812	10.5298	6.01215	0.958085	6.92795	21.5951	4.63273	2.23618	0.00385756	1	uncharacterized LOC113467444
103520914	36.8874	91.1178	10.5298	11.0223	16.2875	2.96912	46.1783	10.0929	2.19637	0.00288884	1	uncharacterized LOC103520914
113470321	24.5916	9.49143	5.84989	2.00405	1.91617	4.94854	13.311	2.95625	2.18595	0.0174923	1	uncharacterized LOC113470321
novel.6935	2.63481	24.6777	22.2296	3.00607	0.958085	6.92795	16.514	3.6307	2.18187	0.0224891	1	PF00078:Reverse transcriptase (RNA-dependent DNA polymerase)
103520990	3.51308	5.69486	26.9095	3.00607	2.87426	1.97941	12.0391	2.61991	2.17822	0.0325631	1	zinc finger protein 91-like
novel.5655	49.1832	23.7286	78.3885	21.0425	10.5389	1.97941	50.4334	11.187	2.16992	0.00102817	1	-
113471101	8.78271	14.2372	25.7395	4.0081	2.87426	3.95883	16.2531	3.61373	2.15732	0.00661577	1	uncharacterized LOC113471101
113471006	20.2002	19.932	8.18984	9.01822	0.958085	0.989707	16.1074	3.65534	2.15509	0.0175866	1	uncharacterized LOC113471006
103516916	28.1047	12.3389	33.9293	14.0283	0.958085	1.97941	24.791	5.65528	2.1357	0.00990249	1	uncharacterized LOC103516916
novel.3813	6.1479	24.6777	25.7395	10.0202	2.87426	0	18.855	4.29817	2.13126	0.0224067	1	-
novel.6936	7.02617	11.3897	7.01987	1.00202	1.91617	2.96912	8.47858	1.96244	2.1123	0.0381638	1	PF00078:Reverse transcriptase (RNA-dependent DNA polymerase)
novel.253	9.66098	40.8132	3.50993	5.01012	7.66468	0	17.9947	4.22494	2.09307	0.0412166	1	-
103524551	14.0523	18.0337	52.649	16.0324	3.83234	0	28.245	6.62158	2.08873	0.0180558	1	uncharacterized LOC103524551%2C transcript variant X1
novel.6548	4.39135	14.2372	28.0795	5.01012	0	5.93824	15.5693	3.64946	2.0868	0.0315876	1	-
103518402	4.39135	7.59315	17.5497	1.00202	1.91617	3.95883	9.84472	2.29234	2.08438	0.0410083	1	uncharacterized protein K02A2.6-like
113466224	6.1479	6.644	21.0596	6.01215	0.958085	0.989707	11.2838	2.65331	2.07999	0.0414983	1	uncharacterized LOC113466224
113466881	21.0785	30.3726	49.1391	14.0283	5.74851	3.95883	33.53	7.9119	2.07881	0.000879884	1	putative uncharacterized protein DDB_G0282133
novel.6861	5.26963	23.7286	16.3797	8.0162	2.87426	0	15.126	3.63015	2.05894	0.0331195	1	-
103522043	7.90444	10.4406	5.84989	1.00202	2.87426	1.97941	8.06497	1.9519	2.04733	0.0468769	1	5-demethoxyubiquinone hydroxylase%2C mitochondrial-like
103507320	29.8612	18.9829	28.0795	9.01822	8.62277	0.989707	25.6412	6.21023	2.04381	0.00274332	1	DC-STAMP domain-containing protein 2-like
103512066	11.4175	7.59315	9.35982	4.0081	0	2.96912	9.45683	2.32574	2.03463	0.0446103	1	protein starmaker-like
108252910	3.51308	8.54229	16.3797	3.00607	2.87426	0.989707	9.47835	2.29001	2.03067	0.0475776	1	uncharacterized protein PB18E9.04c-like
103515303	24.5916	31.3217	49.1391	13.0263	8.62277	3.95883	35.0175	8.53597	2.03021	0.000521624	1	dentin sialophosphoprotein-like
113469799	40.4005	51.2537	84.2384	25.0506	14.3713	3.95883	58.6309	14.4602	2.01601	0.000358469	1	uncharacterized LOC113469799
novel.5340	4.39135	8.54229	15.2097	2.00405	1.91617	2.96912	9.38112	2.29645	2.01474	0.0418417	1	-
113472198	109.784	72.1349	250.375	36.0729	41.1977	29.6912	144.098	35.6539	2.01012	8.64481e-06	0.00720571	uncharacterized LOC113472198
103510647	33.3743	9.49143	24.5695	13.0263	2.87426	0.989707	22.4784	5.6301	2.00286	0.0159101	1	filament-like plant protein 2
novel.3749	27.2264	17.0846	14.0397	2.00405	8.62277	3.95883	19.4502	4.86188	2.00046	0.00636513	1	-
103507874	33.3743	69.2875	66.6887	20.0405	15.3294	6.92795	56.4502	14.0993	1.99807	8.73061e-05	1	uncharacterized LOC103507874
103517254	16.6871	11.3897	10.5298	0	2.87426	6.92795	12.8689	3.2674	1.9805	0.0316751	1	protein FAM210B%2C mitochondrial-like
novel.8688	7.90444	9.49143	25.7395	3.00607	2.87426	4.94854	14.3785	3.60962	1.97806	0.0188806	1	-
103506130	26.3481	16.1354	26.9095	10.0202	7.66468	0	23.131	5.89498	1.97063	0.0101116	1	uncharacterized LOC103506130
103515118	101.001	115.795	99.4481	48.0972	23.9521	8.90736	105.415	26.9856	1.96744	3.50324e-05	0.0197243	uncharacterized LOC103515118%2C transcript variant X2
113472876	15.8089	5.69486	12.8698	3.00607	3.83234	1.97941	11.4578	2.93928	1.9607	0.0274796	1	uncharacterized LOC113472876
103515469	12.2958	15.1863	10.5298	2.00405	4.79043	2.96912	12.6706	3.25453	1.95956	0.0171166	1	uncharacterized LOC103515469
novel.8771	33.3743	19.932	45.6291	8.0162	8.62277	8.90736	32.9785	8.51544	1.94666	0.000548584	1	PF00067:Cytochrome P450
113470108	7.02617	18.0337	12.8698	1.00202	2.87426	5.93824	12.6432	3.27151	1.94629	0.0279063	1	uncharacterized LOC113470108
novel.7546	10.5393	6.644	9.35982	4.0081	1.91617	0.989707	8.84769	2.30466	1.94443	0.0479333	1	-
novel.7195	39.5222	17.0846	35.0993	19.0385	1.91617	2.96912	30.5687	7.97459	1.94355	0.00999975	1	-
novel.5685	9.66098	16.1354	19.8896	7.01417	0.958085	3.95883	15.2287	3.97703	1.93657	0.0177231	1	-
103510568	40.4005	35.1183	84.2384	34.0688	6.7066	0.989707	53.2524	13.9217	1.93481	0.0106773	1	uncharacterized LOC103510568
113472714	13.1741	10.4406	5.84989	3.00607	1.91617	2.96912	9.82151	2.63046	1.91453	0.0380809	1	uncharacterized LOC113472714
103512676	46.5484	39.864	99.4481	27.0547	17.2455	4.94854	61.9535	16.4162	1.91129	0.000826282	1	uncharacterized LOC103512676
103506711	25.4699	27.5252	54.9889	22.0445	5.74851	0.989707	35.9947	9.59426	1.90576	0.0102692	1	cilia- and flagella-associated protein 99-like
novel.4856	7.90444	13.288	19.8896	7.01417	0.958085	2.96912	13.694	3.64713	1.9056	0.0279035	1	-
novel.3786	14.9306	26.576	24.5695	7.01417	7.66468	2.96912	22.0254	5.88266	1.89883	0.00401368	1	-
113466187	407.518	571.384	373.223	156.316	125.509	81.156	450.708	120.994	1.8979	6.42992e-10	4.5556e-06	uncharacterized LOC113466187
113468880	32.496	43.6606	25.7395	7.01417	12.4551	7.91766	33.9654	9.12898	1.89654	0.000457532	1	zinc transporter ZIP3-like
108253911	7.90444	9.49143	8.18984	2.00405	1.91617	2.96912	8.52857	2.29645	1.8942	0.0486624	1	uncharacterized LOC108253911
103524834	52.6963	43.6606	11.6998	12.0243	11.497	5.93824	36.0189	9.81986	1.88405	0.00288078	1	phospholipase A1-like
103506140	45.6701	19.932	62.0088	24.0486	10.5389	0	42.537	11.5292	1.88221	0.0160075	1	dynein light chain LC6%2C flagellar outer arm-like
103516898	60.6007	54.1012	99.4481	45.0911	9.58085	3.95883	71.3833	19.5436	1.86906	0.00381241	0.31047	uncharacterized LOC103516898
113470984	11.4175	10.4406	10.5298	2.00405	0.958085	5.93824	10.796	2.96679	1.86841	0.0399822	1	uncharacterized LOC113470984
108251966	15.8089	16.1354	22.2296	6.01215	1.91617	6.92795	18.058	4.95209	1.8661	0.0088573	1	proline-rich extensin-like protein EPR1
113471996	31.6178	34.1692	35.0993	4.0081	0.958085	22.7633	33.6287	9.24315	1.86523	0.0129042	1	uncharacterized LOC113471996
103518176	10.5393	14.2372	60.8388	16.0324	5.74851	1.97941	28.5384	7.92011	1.84045	0.0251058	1	uncharacterized LOC103518176
novel.9540	45.6701	45.5589	38.6093	17.0344	15.3294	3.95883	43.2794	12.1075	1.83893	0.000518577	1	-
103518033	21.0785	66.44	92.4282	31.0628	15.3294	3.95883	59.9823	16.7837	1.834	0.00508103	1	uncharacterized LOC103518033%2C transcript variant X1
103507845	24.5916	14.2372	17.5497	13.0263	2.87426	0	18.7928	5.30019	1.83274	0.03664	1	uncharacterized LOC103507845
103522533	17.5654	65.4909	104.128	36.0729	10.5389	5.93824	62.3948	17.5167	1.82983	0.00750177	1	uncharacterized LOC103522533
113471176	39.5222	30.3726	88.9183	34.0688	6.7066	3.95883	52.9377	14.9114	1.82603	0.00818324	1	probable serine/threonine-protein kinase DDB_G0283065
113467822	14.9306	24.6777	26.9095	12.0243	6.7066	0	22.1726	6.24363	1.8258	0.0208277	1	uncharacterized LOC113467822
novel.552	25.4699	22.7794	3.50993	1.00202	2.87426	10.8868	17.2531	4.92102	1.82083	0.0490019	1	-
103518660	11.4175	14.2372	30.4194	6.01215	3.83234	5.93824	18.6914	5.26091	1.81716	0.0114868	1	uncharacterized LOC103518660
novel.8066	16.6871	27.5252	24.5695	5.01012	10.5389	3.95883	22.9273	6.50263	1.81024	0.00500556	1	-
103511675	6.1479	24.6777	49.1391	16.0324	5.74851	0.989707	26.6549	7.59021	1.80556	0.0357748	1	uncharacterized LOC103511675%2C transcript variant X2
113470308	4.39135	16.1354	21.0596	6.01215	1.91617	3.95883	13.8621	3.96238	1.79856	0.0381586	1	uncharacterized LOC113470308
113469996	15.8089	22.7794	16.3797	9.01822	1.91617	4.94854	18.3227	5.29431	1.79825	0.0123195	1	uncharacterized LOC113469996
103512341	32.496	13.288	74.8786	26.0526	2.87426	5.93824	40.2209	11.6217	1.78852	0.0198219	1	tubulin monoglycylase TTLL3-like
novel.408	8.78271	13.288	46.7991	11.0223	2.87426	5.93824	22.9566	6.61159	1.78512	0.0237463	1	-
novel.68	10.5393	10.4406	23.3996	10.0202	0.958085	1.97941	14.7931	4.31925	1.77324	0.0459122	1	-
103512734	201.124	115.795	209.426	54.1093	51.7366	48.4956	175.449	51.4472	1.7687	7.01198e-08	0.000201404	cytochrome P450 4C1-like
103510865	16.6871	18.9829	14.0397	4.0081	10.5389	0	16.5699	4.84901	1.76841	0.0378883	1	U3 small nucleolar RNA-associated protein 6 homolog
103516197	25.4699	18.0337	37.4393	17.0344	6.7066	0	26.981	7.91367	1.76797	0.026041	1	trimeric intracellular cation channel type 1B.1-like
103507969	28.9829	8.54229	39.7792	17.0344	4.79043	0.989707	25.7682	7.60485	1.75916	0.0331819	1	uncharacterized LOC103507969%2C transcript variant X2
novel.2127	184.437	38.9149	232.826	28.0567	38.3234	68.2898	152.059	44.89	1.75859	0.00118481	0.171314	-
103511180	15.8089	10.4406	37.4393	12.0243	4.79043	1.97941	21.2296	6.26471	1.75256	0.024045	1	cytochrome c-like
103517094	14.0523	14.2372	72.5386	24.0486	2.87426	2.96912	33.6094	9.96399	1.74885	0.0409492	1	uncharacterized LOC103517094
113469515	58.8442	45.5589	71.3686	33.0668	17.2455	1.97941	58.5906	17.4306	1.74859	0.00494866	1	uncharacterized LOC113469515
103523173	11.4175	17.0846	35.0993	14.0283	2.87426	1.97941	21.2005	6.29401	1.74692	0.0289783	1	uncharacterized LOC103523173
113468224	17.5654	48.4063	18.7196	11.0223	8.62277	5.93824	28.2305	8.52776	1.73069	0.00621758	1	uncharacterized LOC113468224
novel.5721	15.8089	38.9149	26.9095	15.0304	7.66468	1.97941	27.2111	8.22482	1.72637	0.012132	1	-
novel.613	9.66098	17.0846	42.1192	15.0304	0.958085	4.94854	22.9549	6.979	1.71249	0.0405175	1	-
113471026	6.1479	9.49143	56.1589	11.0223	4.79043	5.93824	23.9328	7.25031	1.70956	0.041904	1	uncharacterized LOC113471026
103507446	60.6007	37.9657	95.9382	43.0871	13.4132	2.96912	64.8349	19.8231	1.70865	0.0100181	1	uncharacterized LOC103507446
novel.1739	13.1741	4.74572	39.7792	4.0081	10.5389	2.96912	19.233	5.83872	1.70201	0.0470842	1	-
103519166	24.5916	18.0337	37.4393	9.01822	10.5389	4.94854	26.6882	8.16857	1.69877	0.00466103	1	ejaculatory bulb-specific protein 3-like
108252223	1007.38	1215.85	1368.87	633.28	209.821	265.241	1197.37	369.447	1.69654	4.89624e-06	0.0049557	L-dopachrome tautomerase yellow-f-like
113467002	14.9306	10.4406	32.7594	13.0263	1.91617	2.96912	19.3769	5.97054	1.69389	0.0369617	1	uncharacterized LOC113467002
novel.3821	27.2264	49.3555	78.3885	39.079	1.91617	6.92795	51.6568	15.9744	1.69285	0.0241325	1	-
103519173	20.2002	40.8132	43.2892	21.0425	9.58085	1.97941	34.7675	10.8676	1.67563	0.0121959	1	dnaJ homolog subfamily B member 4-like
113468132	16.6871	37.9657	59.6689	28.0567	5.74851	1.97941	38.1072	11.9282	1.67332	0.0277954	1	uncharacterized protein PFB0145c-like
103513747	44.7918	61.6943	105.298	50.1012	12.4551	3.95883	70.5947	22.1717	1.66971	0.0113314	0.475367	cytochrome c oxidase subunit 6B
103517694	17.5654	12.3389	26.9095	14.0283	0.958085	2.96912	18.9379	5.98518	1.6625	0.0442981	1	uncharacterized LOC103517694
103510994	15.8089	37.9657	52.649	17.0344	12.4551	3.95883	35.4745	11.1495	1.66248	0.00854805	1	putative odorant-binding protein A10%2C transcript variant X1
113468875	10.5393	13.288	19.8896	5.01012	3.83234	4.94854	14.5723	4.597	1.65566	0.0252127	1	uncharacterized LOC113468875
103515291	51.818	37.9657	88.9183	46.0931	7.66468	2.96912	59.5673	18.909	1.65515	0.0205594	1	variant-silencing SET domain-containing protein-like
103510646	25.4699	22.7794	45.6291	23.0466	5.74851	0.989707	31.2928	9.92826	1.65481	0.0289686	1	dynein regulatory complex protein 11-like
103512051	39.5222	16.1354	35.0993	24.0486	2.87426	1.97941	30.2523	9.63409	1.65453	0.0361155	1	exodeoxyribonuclease-like%2C transcript variant X2
108251948	31.6178	44.6097	85.4084	40.081	10.5389	0.989707	53.8786	17.2032	1.64528	0.0293734	1	abscisic acid and environmental stress-inducible protein-like
113466374	4.39135	15.1863	26.9095	5.01012	6.7066	2.96912	15.4957	4.89528	1.64487	0.0477596	1	uncharacterized LOC113466374
103510330	47.4266	60.7452	94.7682	29.0587	19.1617	16.825	67.6467	21.6818	1.63628	0.000174289	0.0588018	hsp90 co-chaperone Cdc37-like
113473389	22.835	18.9829	9.35982	4.0081	9.58085	2.96912	17.0592	5.51936	1.63299	0.0280695	1	uncharacterized LOC113473389
103507270	26.3481	27.5252	47.9691	27.0547	4.79043	0.989707	33.9475	10.9449	1.6327	0.0358663	1	uncharacterized LOC103507270
113471042	22.835	13.288	15.2097	5.01012	4.79043	6.92795	17.1109	5.57617	1.62315	0.017698	1	uncharacterized LOC113471042
103509902	184.437	431.86	573.289	110.223	166.707	108.868	396.529	128.599	1.6226	2.73874e-05	0.016873	trypsin-1-like
103508265	7.90444	12.3389	16.3797	5.01012	2.87426	3.95883	12.2077	3.94774	1.62099	0.043729	1	UDP-glucuronosyltransferase-like
113466854	20.2002	31.3217	37.4393	25.0506	0.958085	2.96912	29.6537	9.65928	1.61997	0.048049	1	uncharacterized LOC113466854
novel.7900	28.9829	35.1183	51.479	25.0506	7.66468	4.94854	38.5268	12.5546	1.61608	0.00757099	1	PF12906:RING-variant domain
novel.2223	46.5484	51.2537	56.1589	23.0466	13.4132	13.8559	51.3203	16.7719	1.61331	0.000202686	1	-
103510869	14.9306	58.8469	64.3488	32.0648	11.497	1.97941	46.0421	15.1804	1.59857	0.0311272	1	flocculation protein FLO11-like
novel.328	11.4175	8.54229	18.7196	4.0081	4.79043	3.95883	12.8932	4.25245	1.58823	0.0419826	1	-
103508661	42.157	54.1012	127.528	22.0445	26.8264	25.7324	74.5952	24.8678	1.57627	0.000899089	0.150478	uncharacterized LOC103508661%2C transcript variant X1
novel.5682	28.1047	108.202	84.2384	30.0607	21.0779	22.7633	73.5151	24.634	1.57512	0.00160012	0.19605	-
113469420	947.654	3243.22	3794.24	1136.3	815.331	739.311	2661.7	896.979	1.56902	0.000125183	0.0503689	cuticle protein 16.5-like
103507909	74.653	83.5246	120.508	19.0385	49.8204	24.7427	92.8951	31.2005	1.56799	0.000219238	0.0690355	L-dopachrome tautomerase yellow-f2-like%2C transcript variant X1
108254140	28.1047	40.8132	57.3289	28.0567	10.5389	3.95883	42.0822	14.1848	1.56646	0.0110322	1	uncharacterized LOC108254140
novel.7087	28.9829	18.9829	12.8698	9.01822	3.83234	7.91766	20.2785	6.92274	1.56352	0.0185082	1	-
novel.8184	9.66098	26.576	12.8698	7.01417	4.79043	4.94854	16.3689	5.58438	1.55443	0.0332771	1	PF12796:Ankyrin repeats (3 copies)
novel.476	30.7395	57.8977	105.298	21.0425	17.2455	27.7118	64.6451	22	1.54777	0.00190338	1	-
113469882	13.1741	14.2372	18.7196	6.01215	5.74851	3.95883	15.377	5.23983	1.54672	0.027158	1	uncharacterized LOC113469882
novel.9619	20.2002	10.4406	23.3996	2.00405	11.497	4.94854	18.0135	6.14987	1.54004	0.0394334	1	-
113468803	23.7133	50.3046	33.9293	8.0162	15.3294	13.8559	35.9824	12.4005	1.53394	0.00379172	1	uncharacterized LOC113468803
novel.640	617.424	839.992	686.777	334.676	208.863	198.931	714.731	247.49	1.53034	2.99567e-08	0.000141495	-
103511501	34.2526	58.8469	78.3885	38.0769	13.4132	7.91766	57.1627	19.8026	1.52717	0.0068842	1	uncharacterized LOC103511501
103511612	32.496	14.2372	44.4591	21.0425	9.58085	0.989707	30.3974	10.5377	1.52591	0.0420877	1	uncharacterized protein DDB_G0284459-like
103512741	30.7395	57.8977	83.0684	40.081	8.62277	10.8868	57.2352	19.8635	1.52484	0.0103037	1	uncharacterized LOC103512741
103519804	14.0523	38.9149	56.1589	29.0587	2.87426	5.93824	36.3754	12.6237	1.52473	0.0430295	1	chloride transport protein 6-like
novel.7074	12.2958	26.576	29.2494	13.0263	8.62277	1.97941	22.7071	7.87617	1.52184	0.0299595	1	-
103512653	30.7395	63.5926	107.638	44.0891	17.2455	8.90736	67.3233	23.414	1.52007	0.00989543	0.44964	uncharacterized LOC103512653%2C transcript variant X2
113467869	24.5916	20.8812	45.6291	21.0425	4.79043	5.93824	30.3673	10.5904	1.51664	0.0199349	1	uncharacterized LOC113467869
113466238	32.496	40.8132	77.2185	38.0769	10.5389	3.95883	50.1759	17.5249	1.51515	0.02147	1	nucleolar protein 58-like
novel.7056	38.6439	35.1183	79.5585	37.0749	10.5389	5.93824	51.1069	17.8507	1.51486	0.0146553	1	-
novel.4843	178.289	115.795	445.761	55.1114	126.467	77.1971	246.615	86.2586	1.51236	0.00123841	0.175483	-
novel.2267	28.1047	42.7115	83.0684	7.01417	23.9521	22.7633	51.2948	17.9099	1.50848	0.00713382	1	-
103512865	72.8965	77.8298	112.318	76.1539	9.58085	6.92795	87.6814	30.8876	1.50581	0.0244128	0.618836	uncharacterized LOC103512865
novel.1328	93.0967	30.3726	122.848	25.0506	22.994	38.5986	82.1056	28.8811	1.50434	0.00262526	0.265714	-
108254003	16.6871	26.576	21.0596	8.0162	3.83234	10.8868	21.4409	7.57844	1.50244	0.017418	1	uncharacterized LOC108254003
103511188	21.9568	32.2709	62.0088	30.0607	5.74851	5.93824	38.7455	13.9158	1.4739	0.0287457	1	uncharacterized LOC103511188
103512800	16364.8	24732.8	24585.9	10433.1	7040.01	6195.57	21894.5	7889.55	1.47254	7.1067e-08	0.000201404	skin secretory protein xP2-like
103519601	32.496	19.932	9.35982	5.01012	12.4551	4.94854	20.596	7.47126	1.47054	0.0372424	1	uncharacterized LOC103519601
113470218	14.0523	14.2372	15.2097	7.01417	5.74851	2.96912	14.4997	5.24394	1.46616	0.0406191	1	uncharacterized LOC113470218
113473685	28.9829	24.6777	22.2296	12.0243	7.66468	7.91766	25.2967	9.20221	1.46442	0.00854199	1	uncharacterized LOC113473685
103520496	30.7395	16.1354	12.8698	14.0283	1.91617	5.93824	19.9149	7.29425	1.46197	0.0499986	1	uncharacterized LOC103520496
novel.7564	26.3481	29.4234	56.1589	25.0506	10.5389	4.94854	37.3102	13.5127	1.4604	0.0163016	1	-
113469417	27.2264	27.5252	7.01987	9.01822	4.79043	8.90736	20.5905	7.572	1.45781	0.0370702	1	uncharacterized LOC113469417
113469433	36.8874	36.0674	23.3996	10.0202	19.1617	5.93824	32.1181	11.7067	1.45767	0.00931132	1	uncharacterized LOC113469433
103515069	36.8874	39.864	39.7792	27.0547	9.58085	5.93824	38.8435	14.1913	1.45505	0.00963082	1	dynein light chain 1%2C cytoplasmic-like%2C transcript variant X3
novel.7387	23.7133	21.8303	8.18984	11.0223	2.87426	5.93824	17.9112	6.61159	1.45309	0.0481503	1	-
113471143	78.1661	94.9143	215.276	96.1944	30.6587	14.8456	129.452	47.2329	1.45274	0.0113877	0.475998	uncharacterized LOC113471143
novel.920	19.322	18.0337	16.3797	7.01417	5.74851	6.92795	17.9118	6.56355	1.45206	0.0222073	1	-
113470215	29.8612	209.761	36.2693	33.0668	34.4911	33.65	91.9637	33.736	1.44839	0.0190493	0.579247	pancreatic triacylglycerol lipase-like
103513386	43.0353	33.22	22.2296	11.0223	14.3713	10.8868	32.8283	12.0934	1.44746	0.0051101	1	uncharacterized LOC103513386
103521997	25.4699	20.8812	23.3996	12.0243	6.7066	6.92795	23.2502	8.55295	1.4457	0.0127453	1	far upstream element-binding protein 1
103518466	25.4699	26.576	30.4194	6.01215	17.2455	6.92795	27.4884	10.0619	1.44274	0.0127705	1	glucose-6-phosphate exchanger SLC37A2-like
103513746	33.3743	33.22	76.0485	23.0466	15.3294	13.8559	47.5476	17.4106	1.44109	0.004231	1	uncharacterized LOC103513746
novel.9206	55.3311	43.6606	54.9889	20.0405	21.0779	15.8353	51.3269	18.9846	1.43352	0.000513956	1	PF14529:Endonuclease-reverse transcriptase|PF00078:Reverse transcriptase (RNA-dependent DNA polymerase)
103512935	19.322	40.8132	44.4591	28.0567	5.74851	4.94854	34.8648	12.9179	1.43158	0.033282	1	cleavage and polyadenylation specificity factor subunit CG7185-like
novel.8905	20.2002	31.3217	28.0795	14.0283	6.7066	8.90736	26.5338	9.88077	1.42526	0.0113897	1	-
103513259	276.655	300.878	374.393	140.283	162.875	51.4648	317.309	118.208	1.42345	0.000163855	0.0580456	uncharacterized LOC103513259%2C transcript variant X1
103508333	213.42	287.59	108.808	86.1741	87.1858	54.4339	203.273	75.9313	1.42295	0.000184954	0.0603215	uncharacterized LOC103508333
103522903	51.818	50.3046	59.6689	46.0931	11.497	2.96912	53.9305	20.1864	1.41905	0.0323156	1	uncharacterized LOC103522903
113471241	101.001	121.49	182.516	104.211	28.7426	18.8044	135.003	50.5859	1.41566	0.00726838	0.411972	uncharacterized LOC113471241
103512815	34.2526	23.7286	47.9691	30.0607	7.66468	1.97941	35.3167	13.2349	1.41551	0.0478954	1	serine/threonine-protein phosphatase alpha-2 isoform-like
103514026	7342.34	11589	18280.9	5361.84	5056.77	3554.04	12404.1	4657.55	1.4131	1.39144e-05	0.0109537	cuticle protein 65-like
113468092	31.6178	55.0503	59.6689	15.0304	21.0779	18.8044	48.779	18.3042	1.40734	0.00184017	1	uncharacterized LOC113468092
novel.2718	19.322	27.5252	37.4393	20.0405	5.74851	5.93824	28.0955	10.5758	1.40687	0.0247387	1	-
113469995	26.3481	79.728	26.9095	22.0445	12.4551	15.8353	44.3286	16.7783	1.40601	0.0117527	1	uncharacterized LOC113469995
103514340	18.4437	31.3217	44.4591	18.0364	11.497	5.93824	31.4082	11.8239	1.4021	0.016335	1	uncharacterized LOC103514340
103521004	106.271	220.201	196.556	113.229	36.4072	48.4956	174.343	66.0439	1.40045	0.00137508	0.187355	uncharacterized LOC103521004
novel.5602	219.568	406.233	577.969	195.395	126.467	134.6	401.257	152.154	1.39757	9.24601e-05	0.0405797	-
103524923	41.2787	31.3217	116.998	42.085	26.8264	2.96912	63.1994	23.9602	1.3947	0.0435499	1	E3 ubiquitin-protein ligase MARCH3
novel.5216	75.5313	73.084	88.9183	49.0992	37.3653	3.95883	79.1779	30.1411	1.39258	0.0163526	0.534704	-
103522686	98.3663	103.457	177.837	104.211	32.5749	7.91766	126.553	48.2344	1.39098	0.0231091	0.609313	probable palmitoyltransferase ZDHHC24
108252711	187.072	205.964	311.214	108.219	102.515	57.403	234.75	89.3789	1.3907	3.25288e-05	0.0192055	cytochrome P450 4g15-like
103516630	24.5916	35.1183	49.1391	28.0567	11.497	1.97941	36.283	13.8444	1.38744	0.0407922	1	SRSF protein kinase 1-like
103505626	84.314	91.1178	205.916	110.223	21.0779	14.8456	127.116	48.7154	1.3826	0.0246422	0.623535	uncharacterized LOC103505626%2C transcript variant X1
103514074	18.4437	25.6269	51.479	25.0506	7.66468	3.95883	31.8499	12.2247	1.37612	0.0436333	1	type II inositol 1%2C4%2C5-trisphosphate 5-phosphatase-like
103517019	70.2617	130.982	200.066	108.219	34.4911	11.8765	133.77	51.5287	1.37511	0.0214591	0.595059	kinesin-like protein KIF3B%2C transcript variant X5
103512940	58.8442	52.2029	44.4591	27.0547	13.4132	19.7941	51.8354	20.0873	1.37321	0.00142292	1	equilibrative nucleoside transporter 2-like
novel.3842	69.3834	30.3726	73.7086	24.0486	22.994	19.7941	57.8215	22.2789	1.37314	0.0025304	1	-
103504891	70.2617	49.3555	74.8786	49.0992	18.2036	7.91766	64.8319	25.0735	1.37125	0.0122779	0.498028	-
103520183	91.3402	94.9143	147.417	96.1944	25.8683	6.92795	111.224	42.9969	1.37091	0.0281569	0.661663	uncharacterized LOC103520183%2C transcript variant X4
103512739	182.68	163.253	354.503	117.237	98.6828	54.4339	233.479	90.1179	1.37086	0.000369672	0.095228	uncharacterized LOC103512739
103514274	22.835	24.6777	39.7792	22.0445	6.7066	4.94854	29.0973	11.2332	1.3704	0.0301275	1	calmodulin-like
novel.2194	23.7133	37.9657	47.9691	24.0486	16.2875	1.97941	36.5494	14.1052	1.36968	0.0358147	1	-
103511601	26.3481	44.6097	59.6689	34.0688	11.497	4.94854	43.5422	16.8381	1.36822	0.027889	1	katanin p60 ATPase-containing subunit A-like 2
113473967	33.3743	39.864	62.0088	30.0607	15.3294	6.92795	45.0824	17.4394	1.36626	0.0121728	1	homeobox protein 3-like
113469217	32.496	26.576	58.4989	34.0688	7.66468	3.95883	39.1903	15.2308	1.36157	0.0455815	1	uncharacterized LOC113469217
113465859	14.0523	18.0337	21.0596	9.01822	6.7066	4.94854	17.7152	6.89112	1.35721	0.0357967	1	uncharacterized LOC113465859
103524013	8.78271	60.7452	38.6093	14.0283	19.1617	8.90736	36.0457	14.0325	1.35664	0.0391669	1	uncharacterized LOC103524013
103514954	69.3834	38.9149	129.868	65.1316	22.994	4.94854	79.3886	31.0247	1.3536	0.0412589	0.746652	uncharacterized LOC103514954%2C transcript variant X2
103517709	22.835	40.8132	65.5187	29.0587	11.497	9.89707	43.0557	16.8176	1.35069	0.0175759	1	proton-coupled amino acid transporter-like protein CG1139
113472421	19.322	27.5252	46.7991	20.0405	7.66468	8.90736	31.2154	12.2042	1.3483	0.0217177	1	uncharacterized LOC113472421%2C transcript variant X2
novel.8991	19.322	30.3726	83.0684	5.01012	19.1617	27.7118	44.2543	17.2945	1.34584	0.0408092	1	-
novel.9288	15.8089	36.0674	28.0795	11.0223	6.7066	13.8559	26.6519	10.5283	1.33856	0.0216969	1	-
103524442	31.6178	55.0503	73.7086	44.0891	14.3713	4.94854	53.4589	21.1363	1.33676	0.0338223	1	cGMP-specific 3'%2C5'-cyclic phosphodiesterase-like
103520996	76.4096	94.9143	134.547	73.1478	37.3653	10.8868	101.957	40.4666	1.33168	0.01094	0.471257	uncharacterized LOC103520996
novel.3222	21.0785	23.7286	52.649	18.0364	9.58085	10.8868	32.4854	12.8347	1.33021	0.0191529	1	-
113469653	14.9306	12.3389	19.8896	6.01215	5.74851	6.92795	15.7197	6.22954	1.32909	0.0479435	1	uncharacterized LOC113469653
novel.156	35.1308	49.3555	45.6291	17.0344	29.7006	4.94854	43.3718	17.2279	1.328	0.0172174	1	-
113466649	26.3481	20.8812	31.5894	16.0324	13.4132	1.97941	26.2729	10.475	1.32337	0.0414579	1	uncharacterized LOC113466649
103511870	106.271	179.388	242.185	142.288	49.8204	18.8044	175.948	70.3041	1.32271	0.0159717	0.534452	uncharacterized LOC103511870
novel.8427	29.8612	9.49143	24.5695	9.01822	7.66468	8.90736	21.3074	8.53009	1.32106	0.0401989	1	-
113466461	13.1741	32.2709	30.4194	8.0162	17.2455	4.94854	25.2881	10.0701	1.31913	0.0403038	1	dual specificity mitogen-activated protein kinase kinase 6-like
103510270	48.3049	69.2875	140.397	55.1114	33.533	14.8456	85.9966	34.4967	1.31317	0.0108579	0.470507	uncharacterized LOC103510270%2C transcript variant X2
novel.1008	21.0785	27.5252	24.5695	9.01822	7.66468	12.8662	24.3911	9.8497	1.30819	0.0184258	1	-
103521103	43.0353	44.6097	30.4194	15.0304	22.994	9.89707	39.3548	15.9738	1.30295	0.00739896	1	probable chitinase 10
108252271	17.5654	48.4063	76.0485	38.0769	11.497	7.91766	47.3401	19.1639	1.30033	0.045326	1	radial spoke head 1 homolog
113467206	36.8874	33.22	58.4989	21.0425	19.1617	11.8765	42.8688	17.3602	1.29702	0.00595116	1	uncharacterized LOC113467206
103513344	24.5916	66.44	101.788	57.1154	10.5389	10.8868	64.2732	26.1804	1.29334	0.0496525	0.783797	adenylate kinase 7-like
novel.1313	21.0785	28.4743	32.7594	13.0263	9.58085	10.8868	27.4374	11.1647	1.29254	0.0144529	1	PF00654:Voltage gated chloride channel
103509499	98.3663	62.6435	136.887	42.085	46.9462	32.6603	99.2991	40.5639	1.28701	0.00078181	0.136768	low-density lipoprotein receptor-related protein 4
103507653	32.496	48.4063	91.2582	48.0972	14.3713	7.91766	57.3869	23.462	1.287	0.0361294	1	uncharacterized LOC103507653
103505316	14.9306	36.0674	40.9492	23.0466	7.66468	6.92795	30.6491	12.5464	1.28477	0.0415773	1	PC-esterase domain-containing protein 1B-like%2C transcript variant X1
103514221	22.835	118.643	83.0684	31.0628	37.3653	23.753	74.8488	30.727	1.2815	0.0155048	0.528122	uncharacterized LOC103514221
113465804	64.1138	64.5418	87.7483	61.1235	22.036	5.93824	72.1346	29.6992	1.28005	0.0301724	0.677236	uncharacterized LOC113465804
103524133	138.767	93.9652	203.576	128.259	26.8264	24.7427	145.436	59.9428	1.27845	0.0203707	0.585536	putative WEB family protein At1g65010%2C chloroplastic
novel.6213	23.7133	25.6269	44.4591	18.0364	10.5389	9.89707	31.2664	12.8242	1.27837	0.0172408	1	-
103514416	21.0785	23.7286	33.9293	5.01012	14.3713	12.8662	26.2455	10.7492	1.27828	0.0270211	1	uncharacterized LOC103514416
103507602	24.5916	25.6269	47.9691	14.0283	12.4551	13.8559	32.7292	13.4465	1.27348	0.0134928	1	general odorant-binding protein 83a-like
103506081	51.818	74.9823	91.2582	65.1316	15.3294	9.89707	72.6862	30.1194	1.27071	0.0298954	0.674552	uncharacterized LOC103506081
113466657	819.427	1011.79	1244.86	502.014	340.12	434.481	1025.36	425.539	1.26835	7.19271e-07	0.00127401	uncharacterized LOC113466657
novel.5971	51.818	91.1178	57.3289	31.0628	35.4492	16.825	66.7549	27.779	1.26485	0.00311724	0.286827	-
novel.9486	35.1308	34.1692	100.618	26.0526	33.533	10.8868	56.6394	23.4908	1.26059	0.0230383	1	-
novel.2547	150.184	130.982	177.837	107.217	51.7366	32.6603	153.001	63.8712	1.26016	0.00194148	0.217906	-
novel.8916	95.7315	52.2029	81.8984	31.0628	38.3234	26.7221	76.6109	32.0361	1.2572	0.00112467	0.169827	-
novel.6305	202.881	117.694	88.9183	62.1255	67.066	42.5574	136.498	57.2496	1.25715	0.000913272	0.150478	-
novel.4046	26.3481	26.576	67.8587	14.0283	15.3294	20.7838	40.2609	16.7139	1.25713	0.0178954	1	-
113467244	16.6871	41.7623	23.3996	11.0223	9.58085	13.8559	27.283	11.4863	1.24906	0.0288416	1	rab3 GTPase-activating protein catalytic subunit-like
113470316	79.9227	84.4738	109.978	72.1458	38.3234	4.94854	91.4581	38.4726	1.24867	0.0369346	0.727106	spindle pole body component 110-like
113469960	18.4437	50.3046	44.4591	29.0587	6.7066	11.8765	37.7358	15.8806	1.24782	0.0403051	1	uncharacterized LOC113469960
103512802	4792.72	9727.77	10464.3	4373.84	3027.55	3153.21	8328.26	3518.2	1.24312	6.11107e-05	0.0288646	cuticle protein 18.7-like
103524377	102.758	363.522	212.936	71.1438	146.587	69.2795	226.405	95.6701	1.2417	0.00552891	0.366379	RE1-silencing transcription factor B-like
103510085	43.9135	45.5589	66.6887	40.081	20.1198	5.93824	52.0537	22.0463	1.23747	0.0271351	1	protein lethal(2)essential for life-like
103516995	116.81	153.761	259.735	156.316	44.0719	24.7427	176.769	75.0435	1.23518	0.0231341	0.609313	uncharacterized LOC103516995%2C transcript variant X2
113468595	26.3481	32.2709	56.1589	32.0648	4.79043	11.8765	38.2593	16.2439	1.23339	0.0492249	1	uncharacterized LOC113468595
novel.3239	25.4699	73.084	35.0993	16.0324	20.1198	20.7838	44.5511	18.9787	1.23155	0.0154406	1	-
103508880	82.5575	68.3383	100.618	34.0688	45.03	27.7118	83.838	35.6036	1.23143	0.00065412	0.117328	elongation of very long chain fatty acids protein 4-like%2C transcript variant X2
novel.5939	493.588	464.131	1058.83	427.865	325.749	104.909	672.183	286.174	1.23126	0.0063221	0.387638	-
103518346	55.3311	51.2537	107.638	67.1357	16.2875	7.91766	71.4076	30.4469	1.22822	0.0493063	0.782385	uncharacterized LOC103518346
103512684	85.1923	129.084	225.806	110.223	47.9043	29.6912	146.694	62.6061	1.2262	0.0112038	0.473905	uncharacterized LOC103512684
103515992	695.591	938.703	939.492	519.049	369.821	211.797	857.928	366.889	1.22534	0.000138885	0.053189	acanthoscurrin-1-like%2C transcript variant X4
103512643	56.2093	45.5589	141.567	71.1438	22.994	9.89707	81.1118	34.6783	1.22291	0.048071	0.778681	uncharacterized LOC103512643%2C transcript variant X2
103519657	3905.67	6929.7	8601.67	3590.26	2630.9	2106.1	6479.01	2775.75	1.2228	0.000114078	0.0475437	vegetative cell wall protein gp1-like
103508667	119.445	74.9823	100.618	57.1154	21.0779	48.4956	98.3484	42.2296	1.22192	0.00271302	0.266968	uncharacterized LOC103508667
103508164	233.62	156.609	198.896	95.1924	73.7726	84.1251	196.375	84.3633	1.21992	1.84162e-05	0.0137346	inter-alpha-trypsin inhibitor heavy chain H6-like
103513126	20.2002	34.1692	21.0596	12.0243	9.58085	10.8868	25.143	10.8306	1.21798	0.0269271	1	WD repeat-containing protein 91-like
103520824	173.898	750.772	407.152	207.419	185.869	180.127	443.941	191.138	1.21557	0.00358341	0.300925	matrix metalloproteinase-14-like
103509274	47.4266	97.7618	118.168	52.1053	36.4072	24.7427	87.7854	37.7517	1.21334	0.00543017	0.366379	uncharacterized LOC103509274
103510710	90.4619	132.88	241.015	136.275	43.1138	20.7838	154.786	66.7244	1.21259	0.0297604	0.674552	uncharacterized LOC103510710
103518554	93.0967	126.236	155.607	107.217	25.8683	28.7015	124.98	53.9288	1.21236	0.0148019	0.525765	uncharacterized LOC103518554
113467838	26.3481	15.1863	26.9095	12.0243	10.5389	6.92795	22.8146	9.8304	1.21205	0.0374644	1	uncharacterized LOC113467838
103510445	24.5916	41.7623	62.0088	31.0628	17.2455	6.92795	42.7876	18.4121	1.21103	0.0341987	1	uncharacterized LOC103510445%2C transcript variant X2
novel.478	111.54	168.948	325.254	155.314	71.8564	34.6397	201.914	87.27	1.2084	0.0157761	0.530992	-
103506202	58.8442	64.5418	131.037	75.1519	23.9521	10.8868	84.8078	36.6636	1.20769	0.0378507	0.733714	uncharacterized LOC103506202%2C transcript variant X1
novel.2113	35.1308	21.8303	45.6291	13.0263	13.4132	17.8147	34.1968	14.7514	1.20718	0.0164836	1	-
novel.410	104.514	131.931	300.684	144.292	54.6109	33.65	179.043	77.5175	1.20578	0.0192109	0.579456	PF06079:Apyrase
113469955	32.496	38.9149	65.5187	28.0567	19.1617	11.8765	45.6432	19.6983	1.20541	0.0138658	1	E3 ubiquitin-protein ligase TRIM37-like
103516031	21.9568	46.508	54.9889	28.0567	10.5389	14.8456	41.1512	17.8137	1.20384	0.0251413	1	uncharacterized LOC103516031
103524326	85.1923	80.6772	126.358	91.1843	25.8683	9.89707	97.409	42.3165	1.20249	0.0399365	0.740306	centromere-associated protein E-like
113467288	38.6439	45.5589	70.1987	28.0567	24.9102	13.8559	51.4672	22.2743	1.20144	0.00791507	1	uncharacterized LOC113467288
103524480	30.7395	55.0503	87.7483	39.079	6.7066	29.6912	57.846	25.1589	1.19812	0.0388356	1	zinc finger MYND domain-containing protein 10
103505767	32.496	50.3046	35.0993	34.0688	7.66468	9.89707	39.3	17.2102	1.19504	0.0398255	1	receptor expression-enhancing protein 4-like
103518336	19.322	48.4063	62.0088	28.0567	7.66468	20.7838	43.2457	18.8351	1.19496	0.0385386	1	E3 ubiquitin-protein ligase TRIM37-like
103516641	40.4005	55.9995	92.4282	54.1093	14.3713	13.8559	62.9427	27.4455	1.19489	0.0319636	0.694629	probable tubulin polyglutamylase TTLL9
113466169	41.2787	58.8469	64.3488	21.0425	21.0779	29.6912	54.8248	23.9372	1.19144	0.00359961	1	uncharacterized LOC113466169
103521249	121.201	59.796	32.7594	24.0486	36.4072	33.65	71.2523	31.3686	1.1899	0.014487	0.525765	uncharacterized LOC103521249
novel.6715	26.3481	26.576	30.4194	23.0466	8.62277	4.94854	27.7812	12.206	1.18756	0.0494819	1	-
103513676	216.933	326.505	405.982	183.371	133.174	100.95	316.473	139.165	1.18378	0.000267803	0.0807397	uncharacterized LOC103513676
113466347	18.4437	27.5252	30.4194	12.0243	5.74851	15.8353	25.4628	11.2027	1.18171	0.0400052	1	uncharacterized LOC113466347
103513074	23.7133	39.864	73.7086	35.0709	15.3294	9.89707	45.762	20.0991	1.18071	0.040458	1	regucalcin-like
novel.1993	41.2787	27.5252	67.8587	18.0364	11.497	30.6809	45.5542	20.0715	1.17717	0.0231047	1	-
103508033	43.9135	62.6435	83.0684	52.1053	25.8683	5.93824	63.2085	27.9706	1.17413	0.043709	0.758741	uncharacterized LOC103508033
113468005	61.479	55.9995	45.6291	24.0486	25.8683	22.7633	54.3692	24.2267	1.16981	0.00259612	1	ubinuclein-2-like
novel.1989	28.9829	32.2709	77.2185	30.0607	16.2875	14.8456	46.1574	20.3979	1.16974	0.026584	1	PF04960:Glutaminase
103514029	30499.7	40500.9	44749.3	20854.1	16896.8	13786.6	38583.3	17179.2	1.1673	2.06857e-06	0.00266469	RNA-binding protein 14-like
103508341	100.123	146.168	257.395	157.318	45.03	21.7736	167.895	74.7072	1.16712	0.0398922	0.740306	uncharacterized LOC103508341
103509221	37.7656	42.7115	50.309	30.0607	17.2455	10.8868	43.5954	19.3977	1.16654	0.0143763	1	octopamine receptor beta-2R-like
novel.4143	24.5916	30.3726	44.4591	17.0344	20.1198	6.92795	33.1411	14.6941	1.16489	0.0306593	1	PF01401:Angiotensin-converting enzyme
113471576	37.7656	108.202	28.0795	37.0749	23.9521	16.825	58.0158	25.9507	1.16478	0.0343993	1	autophagy-related protein 2 homolog B-like
103515162	65.8703	101.558	174.327	100.202	37.3653	14.8456	113.918	50.8045	1.16301	0.0384678	0.734514	uncharacterized LOC103515162
113470934	58.8442	47.4572	23.3996	32.0648	15.3294	10.8868	43.2336	19.427	1.16286	0.0307643	1	uncharacterized LOC113470934
113467148	52.6963	68.3383	94.7682	28.0567	41.1977	26.7221	71.9343	31.9922	1.16187	0.00315697	0.288351	uncharacterized LOC113467148
novel.3095	20.2002	25.6269	26.9095	10.0202	8.62277	13.8559	24.2455	10.833	1.15955	0.0334034	1	-
novel.672	149.306	257.218	214.106	108.219	110.18	59.3824	206.877	92.5936	1.15873	0.000580143	0.110105	-
103515708	1888.28	1906.83	2274.44	939.899	1205.27	573.04	2023.18	906.07	1.15871	4.81717e-05	0.0235377	uncharacterized LOC103515708
113470003	43.0353	48.4063	58.4989	37.0749	19.1617	10.8868	49.9802	22.3745	1.1581	0.0167042	1	uncharacterized LOC113470003
113470608	107.149	211.659	263.245	127.257	85.2696	48.4956	194.018	87.0075	1.15497	0.00519755	0.366379	myosin-2 heavy chain-like
103514538	87.8271	131.931	230.486	145.294	36.4072	20.7838	150.081	67.4949	1.15173	0.0465375	0.77037	proteasome subunit alpha type-3-like
113465305	58.8442	64.5418	66.6887	33.0668	28.7426	23.753	63.3582	28.5208	1.15034	0.00167376	0.199305	33 kDa inner dynein arm light chain%2C axonemal-like%2C transcript variant X6
103505149	344.282	447.047	880.993	483.978	173.413	96.9913	557.441	251.461	1.14795	0.0204132	0.585536	uncharacterized LOC103505149%2C transcript variant X3
103524543	23.7133	22.7794	16.3797	8.0162	8.62277	11.8765	20.9575	9.50515	1.14693	0.0473981	1	uncharacterized protein PB18E9.04c
novel.8978	16.6871	27.5252	21.0596	10.0202	10.5389	8.90736	21.7573	9.82218	1.1459	0.0446351	1	-
novel.5954	36.8874	103.457	135.717	19.0385	32.5749	73.2383	92.0205	41.6172	1.14102	0.035173	0.721553	-
103507950	24.5916	37.0166	58.4989	29.0587	17.2455	7.91766	40.0357	18.074	1.14087	0.0396184	1	SUN domain-containing protein 3-like%2C transcript variant X4
novel.8027	48.3049	35.1183	37.4393	10.0202	20.1198	24.7427	40.2875	18.2942	1.14004	0.0166862	1	-
103515055	34.2526	50.3046	74.8786	43.0871	18.2036	10.8868	53.1452	24.0592	1.1396	0.0329844	1	uncharacterized LOC103515055%2C transcript variant X3
novel.2129	134.375	137.626	292.494	112.227	55.569	88.0839	188.165	85.2932	1.13882	0.00350089	0.300653	-
novel.2995	69.3834	206.913	127.528	53.1073	64.1917	66.3104	134.608	61.2031	1.13613	0.00456967	0.339563	-
novel.8236	27.2264	21.8303	37.4393	10.0202	16.2875	12.8662	28.832	13.058	1.13433	0.0291479	1	-
103520968	102.758	198.371	167.307	71.1438	75.6887	66.3104	156.145	71.0476	1.13415	0.000498372	0.103852	uncharacterized protein K02A2.6-like
103507262	168.628	169.897	265.585	79.16	65.1498	130.641	201.37	91.6504	1.13371	0.000970626	0.154537	uncharacterized LOC103507262
113472185	38.6439	50.3046	60.8388	40.081	15.3294	12.8662	49.9291	22.7589	1.13196	0.0236479	1	centromere-associated protein E-like
103506183	55.3311	39.864	53.819	42.085	16.2875	9.89707	49.6714	22.7565	1.12758	0.0313736	1	kinesin-like protein KIF9
103508408	105.393	87.3212	153.267	109.221	36.4072	12.8662	115.327	52.8314	1.12569	0.0457842	0.763249	uncharacterized LOC103508408
novel.1290	15.8089	93.9652	72.5386	18.0364	30.6587	34.6397	60.7709	27.7783	1.12553	0.0490288	0.781025	-
novel.3630	111.54	160.405	62.0088	49.0992	65.1498	39.5883	111.318	51.2791	1.12131	0.00514729	0.366379	-
103516895	237.133	534.368	479.691	187.379	187.785	199.921	417.064	191.695	1.12044	0.000416855	0.0974478	cytochrome P450 4C1-like
108253680	72.8965	145.219	204.746	114.231	61.3175	18.8044	140.954	64.7842	1.11962	0.0357737	0.721553	Golgi-associated plant pathogenesis-related protein 1-like
103510465	120.323	205.964	198.896	95.1924	52.6947	94.0222	175.061	80.6364	1.1175	0.00117755	0.171314	uncharacterized LOC103510465
103521115	122.08	90.1686	83.0684	55.1114	56.527	24.7427	98.4389	45.4604	1.1166	0.0038603	0.311954	flocculation protein FLO11%2C transcript variant X1
103514032	34409.8	50492.5	40557.3	22459.4	22238.1	13198.7	41819.9	19298.7	1.11568	3.61915e-05	0.0197243	pupal cuticle protein-like
103514275	199.367	335.997	604.878	326.66	105.389	94.0222	380.081	175.357	1.11514	0.0209563	0.590359	uncharacterized LOC103514275
novel.3990	101.879	149.016	256.225	154.312	61.3175	18.8044	169.04	78.1446	1.11184	0.0478116	0.77783	-
novel.5189	20.2002	30.3726	47.9691	23.0466	13.4132	8.90736	32.8473	15.1224	1.11116	0.0449172	1	-
103519738	24.5916	26.576	36.2693	13.0263	11.497	15.8353	29.1456	13.4529	1.10957	0.0271908	1	uncharacterized LOC103519738
103510818	78.1661	126.236	201.236	121.245	45.9881	20.7838	135.213	62.6723	1.10763	0.0385488	0.734514	mediator of RNA polymerase II transcription subunit 2-like
103507204	108.906	185.083	237.505	170.344	50.7785	25.7324	177.165	82.285	1.10574	0.0410496	0.745137	uncharacterized LOC103507204
novel.8909	113.297	64.5418	81.8984	41.083	36.4072	43.5471	86.579	40.3458	1.10422	0.00197787	0.218957	-
113472859	21.9568	51.2537	30.4194	14.0283	10.5389	23.753	34.5433	16.1068	1.10195	0.0405696	1	uncharacterized LOC113472859
103507661	157.21	150.914	319.404	200.405	66.1079	25.7324	209.176	97.4151	1.1016	0.047019	0.772922	uncharacterized protein DDB_G0287625-like
novel.1572	228.35	346.437	512.45	151.306	191.617	163.302	362.413	168.741	1.10043	0.000557926	0.108299	-
103522535	64.992	58.8469	128.698	72.1458	26.8264	18.8044	84.1788	39.2589	1.09755	0.0321285	0.695055	uncharacterized LOC103522535
novel.8713	197.611	201.218	340.463	223.452	84.3115	37.6089	246.431	115.124	1.09737	0.0273875	0.653904	-
103504978	33.3743	42.7115	24.5695	15.0304	12.4551	19.7941	33.5518	15.7599	1.09638	0.024789	1	crossover junction endonuclease EME1
103518440	77.2878	55.0503	134.547	79.16	29.7006	15.8353	88.9619	41.5653	1.09562	0.0413636	0.746652	uncharacterized LOC103518440
103518763	258.212	130.982	164.967	127.257	100.599	32.6603	184.72	86.8388	1.08992	0.0141109	0.525765	phosphoenolpyruvate carboxykinase [GTP]-like
novel.4340	72.8965	36.0674	108.808	39.079	44.0719	18.8044	72.5906	33.9851	1.08969	0.0231133	0.609313	-
103516899	46.5484	93.9652	74.8786	35.0709	41.1977	24.7427	71.7974	33.6704	1.0896	0.00723948	0.411972	cytochrome P450 4d2-like
103511704	8712.45	13372.5	17344.9	7501.16	5802.16	5232.58	13143.3	6178.63	1.08891	0.000127966	0.0503689	vegetative cell wall protein gp1-like
103515553	36.0091	45.5589	109.978	49.0992	27.7845	12.8662	63.8486	29.9166	1.08759	0.04834	0.778681	uncharacterized LOC103515553
113468333	41.2787	75.9315	97.1081	54.1093	30.6587	15.8353	71.4394	33.5345	1.08743	0.0262661	0.64049	uncharacterized LOC113468333
103524333	91.3402	141.422	248.035	130.263	39.2815	56.4133	160.266	75.3193	1.08741	0.020866	0.590359	transcriptional activator protein Pur-alpha-like
103522340	21.9568	52.2029	40.9492	29.0587	14.3713	10.8868	38.3696	18.1056	1.08225	0.0443885	1	putative uncharacterized protein DDB_G0282133
novel.2012	34.2526	56.9486	35.0993	22.0445	29.7006	7.91766	42.1002	19.8876	1.08171	0.0387385	1	PF01593:Flavin containing amine oxidoreductase
108252322	20.2002	37.0166	40.9492	17.0344	14.3713	14.8456	32.722	15.4171	1.07883	0.0309624	1	breast cancer type 2 susceptibility protein-like
113465640	22.835	25.6269	47.9691	20.0405	11.497	13.8559	32.1437	15.1311	1.07815	0.0404625	1	flagellar attachment zone protein 1-like
103524545	84.314	142.372	200.066	120.243	56.527	25.7324	142.251	67.5008	1.0737	0.0290485	0.666579	adenylate kinase 9-like
103520129	207.272	216.405	404.812	273.553	82.3953	40.578	276.163	132.175	1.06247	0.0455957	0.763249	NF-X1-type zinc finger protein NFXL1-like
113470443	424.205	357.827	346.313	265.537	137.006	141.528	376.115	181.357	1.05337	0.000592526	0.110475	uncharacterized LOC113470443
novel.4897	628.842	573.283	547.549	271.549	307.545	264.252	583.225	281.115	1.05321	7.02007e-07	0.00127401	-
113472968	61.479	35.1183	56.1589	30.0607	30.6587	12.8662	50.9187	24.5286	1.05264	0.0227748	1	uncharacterized LOC113472968
novel.1833	36.8874	48.4063	49.1391	25.0506	19.1617	20.7838	44.8109	21.6654	1.04616	0.0119228	1	-
103510784	155.454	148.066	127.528	123.249	57.4851	28.7015	143.683	69.8119	1.04281	0.0180131	0.563457	kinesin-like protein KIF18B
103517534	84.314	60.7452	94.7682	69.1397	36.4072	10.8868	79.9425	38.8112	1.04203	0.0456075	0.763249	hsp90 co-chaperone Cdc37-like
103523472	36.8874	60.7452	47.9691	23.0466	27.7845	19.7941	48.5339	23.5417	1.0416	0.0130455	1	neuropeptide CCHamide-1 receptor-like
103508068	166.871	165.151	246.865	173.35	51.7366	56.4133	192.963	93.8334	1.03974	0.0179977	0.563457	uncharacterized LOC103508068
novel.8001	35.1308	45.5589	30.4194	29.0587	17.2455	7.91766	37.0364	18.074	1.03859	0.048093	1	PF00094:von Willebrand factor type D domain
103523045	39.5222	57.8977	53.819	27.0547	22.994	23.753	50.413	24.6006	1.03286	0.00988437	1	trehalase-like
103515365	64.992	102.507	160.287	78.1579	45.03	36.6192	109.262	53.269	1.03245	0.0143864	0.525765	uncharacterized LOC103515365
novel.3154	43.0353	32.2709	40.9492	24.0486	22.036	10.8868	38.7518	18.9904	1.02836	0.0282914	1	-
103523456	137.889	151.863	190.706	50.1012	117.844	67.3001	160.153	78.4153	1.02715	0.00388093	0.311954	zinc transporter ZIP3
103512796	11504.5	20895.4	29233.1	12419.1	9459.18	8408.55	20544.3	10095.6	1.02497	0.00158812	0.19605	uncharacterized LOC103512796
novel.5106	111.54	296.133	338.124	88.1782	96.7666	181.116	248.599	122.02	1.02497	0.0149121	0.525765	-
novel.1127	33.3743	18.9829	39.7792	13.0263	14.3713	17.8147	30.7121	15.0708	1.02178	0.0457471	1	-
103510858	81.6792	101.558	138.057	104.211	35.4492	18.8044	107.098	52.8214	1.01885	0.0483584	0.778681	uncharacterized LOC103510858%2C transcript variant X1
103506515	86.9488	131.931	157.947	123.249	32.5749	30.6809	125.609	62.1683	1.01412	0.0424621	0.752451	uncharacterized LOC103506515
103513819	63.2355	70.2366	50.309	23.0466	35.4492	32.6603	61.2604	30.3854	1.01375	0.00770203	0.421381	coiled-coil domain-containing protein 130 homolog
103514648	163.358	71.1858	142.737	55.1114	49.8204	82.1457	125.76	62.3592	1.01205	0.00836086	0.436949	uncharacterized LOC103514648
novel.7680	46.5484	47.4572	70.1987	25.0506	37.3653	18.8044	54.7347	27.0735	1.00861	0.0171921	1	-
108252918	50.0614	66.44	72.5386	55.1114	22.994	15.8353	63.0134	31.3136	1.00811	0.0343409	0.714554	testis-specific serine/threonine-protein kinase 6
103523648	447.918	205.964	267.925	159.322	102.515	196.952	307.269	152.93	1.00808	0.00441411	0.332168	matrix metalloproteinase-2-like
113468696	64.1138	82.5755	36.2693	28.0567	29.7006	33.65	60.9862	30.4691	1.00727	0.0154859	0.528122	probable cytochrome P450 6t1
113472397	25.4699	52.2029	58.4989	24.0486	27.7845	15.8353	45.3905	22.5561	1.00142	0.0349019	1	putative uncharacterized protein DDB_G0277057
103519469	80.8009	100.609	105.298	35.0709	83.3534	24.7427	95.5694	47.7223	0.998745	0.022891	0.609313	fatty acyl-CoA reductase wat-like
103518764	76.4096	128.134	163.797	108.219	37.3653	38.5986	122.78	61.3942	0.998317	0.0287278	0.664858	cilia- and flagella-associated protein 52
103509315	32.496	48.4063	49.1391	30.0607	20.1198	14.8456	43.3471	21.6754	0.997012	0.0276424	1	uncharacterized LOC103509315
103524694	71.1399	98.7109	106.468	74.1498	33.533	30.6809	92.1063	46.1212	0.996914	0.0147311	0.525765	enkurin
113467648	69.3834	115.795	140.397	36.0729	84.3115	42.5574	108.525	54.3139	0.993771	0.0163118	0.534704	uncharacterized LOC113467648
103517663	87.8271	37.0166	29.2494	31.0628	21.0779	25.7324	51.3644	25.9577	0.993457	0.0451458	1	palmitoyltransferase ZDHHC18-like
novel.5862	161.602	98.7109	269.095	79.16	83.3534	102.93	176.469	88.481	0.992615	0.00783274	0.425075	-
103519664	119.445	177.49	218.786	165.334	64.1917	29.6912	171.907	86.4057	0.991713	0.0452879	0.763249	probable aconitate hydratase%2C mitochondrial%2C transcript variant X2
novel.2135	606.885	607.452	1015.54	325.658	351.617	443.389	743.292	373.555	0.991526	0.000389783	0.095228	PF03392:Insect pheromone-binding family, A10/OS-D
103511141	169.506	139.524	150.927	49.0992	120.719	61.3618	153.319	77.0599	0.991433	0.00624925	0.387638	elongation of very long chain fatty acids protein AAEL008004-like
103520268	150.184	197.422	133.377	71.1438	114.012	58.3927	160.328	81.1829	0.982002	0.00342857	0.299296	hemocytin-like
103505973	113.297	122.439	63.1788	71.1438	61.3175	19.7941	99.6384	50.7518	0.976084	0.03344	0.706177	cingulin-like protein 1
113472559	116.81	199.32	241.015	98.1984	65.1498	119.755	185.715	94.3676	0.97458	0.00593431	0.37373	uncharacterized LOC113472559
113472126	36.8874	34.1692	92.4282	33.0668	25.8683	23.753	54.4949	27.5627	0.973986	0.0429371	1	uncharacterized LOC113472126
103522278	312.664	329.353	274.945	124.251	252.935	90.0633	305.654	155.75	0.972354	0.00699517	0.406236	uncharacterized LOC103522278%2C transcript variant X2
103506070	39.5222	65.4909	108.808	58.1174	22.994	27.7118	71.2737	36.2744	0.969717	0.0455077	0.763249	uncharacterized LOC103506070
103509492	39.5222	48.4063	99.4481	40.081	39.2815	15.8353	62.4589	31.7326	0.969302	0.0481919	0.778681	uncharacterized LOC103509492%2C transcript variant X1
113471650	292.464	394.844	428.212	152.308	300.839	116.785	371.84	189.977	0.967572	0.00630448	0.387638	fatty acyl-CoA reductase wat-like
novel.8606	559.459	546.707	780.375	183.371	509.701	271.18	628.847	321.417	0.967352	0.00638425	0.388261	-
novel.4413	42.157	51.2537	54.9889	31.0628	21.0779	23.753	49.4666	25.2979	0.965468	0.015965	1	-
novel.1560	62.3572	55.0503	50.309	18.0364	34.4911	33.65	55.9055	28.7259	0.961553	0.0170021	1	-
108253428	354.821	408.132	496.07	213.431	182.036	252.375	419.675	215.948	0.957511	0.000146614	0.0546717	uncharacterized LOC108253428
103511890	176.532	175.592	195.386	97.1964	94.8505	90.0633	182.503	94.0367	0.955569	0.000157849	0.0573518	L-threonine ammonia-lyase
103508987	786.931	1029.82	616.578	410.83	539.402	305.819	811.11	418.684	0.954359	0.00101839	0.158578	hemocytin-like
103507454	92.2184	139.524	133.377	91.1843	54.6109	42.5574	121.707	62.7842	0.954025	0.00869742	0.436949	uncharacterized LOC103507454
103508986	1088.18	1256.67	962.892	513.037	671.618	524.545	1102.58	569.733	0.952689	2.59339e-05	0.016873	hemocytin-like
113465355	42.157	53.152	40.9492	19.0385	29.7006	21.7736	45.4194	23.5042	0.950235	0.0224941	1	serine/threonine-protein kinase polo-like
103505325	53.5745	58.8469	62.0088	28.0567	39.2815	22.7633	58.1434	30.0338	0.949856	0.0134475	0.523491	acyl-CoA Delta(11) desaturase-like
103517165	5137.88	3970.27	4351.15	2220.49	2404.79	2343.63	4486.43	2322.97	0.94965	1.81363e-06	0.00256991	uncharacterized LOC103517165%2C transcript variant X2
103516379	64.992	59.796	107.638	45.0911	43.1138	31.6706	77.4753	39.9585	0.948989	0.0123834	0.498028	uncharacterized LOC103516379
103509972	68.5051	59.796	121.678	64.1296	33.533	31.6706	83.3263	43.1111	0.946493	0.0255279	0.631935	uncharacterized LOC103509972
103511777	336.378	501.148	575.629	328.664	169.581	236.54	471.051	244.928	0.942893	0.00262079	0.265714	mucin-2-like
113466512	115.053	251.523	374.393	142.288	117.844	124.703	246.99	128.278	0.942473	0.0140441	0.525765	patched domain-containing protein 1-like
103512454	110.662	200.269	271.435	177.358	76.6468	49.4854	194.122	101.164	0.938831	0.0406288	0.743811	hydrocephalus-inducing protein-like
103508270	114.175	216.405	314.724	203.411	79.5211	53.4442	215.101	112.125	0.938536	0.0499271	0.784332	ADP%2CATP carrier protein-like%2C transcript variant X2
novel.4126	176.532	318.912	369.713	153.31	154.252	143.508	288.386	150.356	0.937375	0.00248885	0.257952	PF17919:RNase H-like domain found in reverse transcriptase|PF17921:Integrase zinc binding domain|PF00665:Integrase core domain
103523276	62.3572	39.864	69.0287	37.0749	38.3234	13.8559	57.0833	29.7514	0.937237	0.0420069	1	uncharacterized LOC103523276
113470498	585.807	789.687	976.931	816.65	234.731	177.158	784.142	409.513	0.937112	0.0434973	0.757195	keratin-associated protein 5-4-like
novel.4721	72.0182	61.6943	124.018	52.1053	60.3594	21.7736	85.9101	44.7461	0.935896	0.0341833	0.714554	-
103518433	109.784	199.32	188.366	80.162	109.222	70.2692	165.823	86.551	0.935373	0.00495716	0.356563	acid ceramidase-like
103518431	32.496	34.1692	35.0993	25.0506	14.3713	13.8559	33.9215	17.7593	0.934348	0.0469305	1	protein furry
novel.7574	53.5745	57.8977	72.5386	32.0648	41.1977	22.7633	61.337	32.0086	0.933314	0.0160039	0.534452	-
novel.1956	49.1832	66.44	135.717	38.0769	59.4013	33.65	83.7802	43.7094	0.930721	0.0360988	0.721553	-
103506099	8171.43	12739.4	11630.7	6838.82	5751.39	4486.34	10847.2	5692.18	0.93024	0.000279302	0.0824523	translation initiation factor IF-2
103510102	3006.32	5773.64	6967.22	3364.8	3045.75	1863.62	5249.06	2758.06	0.928287	0.00534541	0.366379	protein takeout-like
novel.4898	43.9135	56.9486	32.7594	18.0364	26.8264	25.7324	44.5405	23.5317	0.92429	0.0327273	1	-
103513277	54.4528	56.9486	59.6689	24.0486	39.2815	26.7221	57.0234	30.0174	0.922871	0.0157758	1	uncharacterized LOC103513277
113471297	341.647	198.371	135.717	94.1903	101.557	162.312	225.245	119.353	0.918994	0.0143981	0.525765	vegetative cell wall protein gp1-like
113469052	70.2617	83.5246	72.5386	42.085	40.2396	37.6089	75.4416	39.9778	0.91651	0.0055494	0.366379	hornerin-like
113471756	76.4096	74.0332	71.3686	67.1357	19.1617	31.6706	73.9371	39.3227	0.913453	0.0407767	0.745137	uncharacterized LOC113471756
113466543	168.628	216.405	167.307	95.1924	104.431	94.0222	184.113	97.8819	0.911995	0.000582771	0.110105	uncharacterized LOC113466543
113471137	90.4619	129.084	73.7086	56.1134	58.4432	41.5677	97.7513	52.0414	0.911994	0.00890333	0.438242	uncharacterized LOC113471137%2C transcript variant X3
novel.651	29.8612	39.864	28.0795	17.0344	18.2036	16.825	32.6016	17.3544	0.911827	0.0479761	1	PF02257:RFX DNA-binding domain
103518123	125.593	134.778	105.298	93.1883	41.1977	60.3721	121.89	64.9194	0.911658	0.00979603	0.44964	phosphoserine phosphatase-like
103508334	958.194	374.912	538.19	356.721	229.94	410.728	623.765	332.463	0.908548	0.0110755	0.472576	uncharacterized LOC103508334
103512516	136.132	158.507	162.627	82.166	95.8085	65.3207	152.422	81.0984	0.908519	0.00142982	0.189846	facilitated trehalose transporter Tret1
103507949	39.5222	37.0166	37.4393	15.0304	24.9102	20.7838	37.9927	20.2415	0.907345	0.0379809	1	clavesin-1-like
novel.8351	56.2093	119.592	90.0883	56.1134	45.03	40.578	88.6299	47.2405	0.906463	0.016377	0.534704	-
novel.7557	86.9488	147.117	83.0684	68.1377	72.8145	28.7015	105.711	56.5512	0.903365	0.0283374	0.664575	-
103520742	44.7918	70.2366	49.1391	42.085	20.1198	25.7324	54.7225	29.3124	0.903057	0.0347329	1	uncharacterized LOC103520742
113466407	28.1047	51.2537	36.2693	18.0364	23.9521	19.7941	38.5426	20.5942	0.902592	0.0470336	1	choline dehydrogenase%2C mitochondrial-like
103522737	37.7656	68.3383	51.479	24.0486	32.5749	27.7118	52.5277	28.1118	0.899692	0.0282395	1	uncharacterized LOC103522737
103521689	165.993	240.133	278.455	110.223	90.06	167.26	228.194	122.514	0.89574	0.00584317	0.369633	phospholipase A2-like
103505127	62.3572	83.5246	118.168	65.1316	47.9043	28.7015	88.0165	47.2458	0.893256	0.026603	0.644383	dynein heavy chain 5%2C axonemal-like
108254440	4596.87	4908.97	9563.4	3457.99	3663.72	3150.24	6356.41	3423.98	0.892377	0.00271291	0.266968	cytochrome c oxidase subunit 3-like
103524177	73.7748	95.8635	64.3488	33.0668	21.0779	72.2486	77.9957	42.1311	0.890969	0.0494726	0.783503	allergen Cr-PI-like
novel.3781	47.4266	55.9995	42.1192	24.0486	24.9102	29.6912	48.5151	26.2167	0.89061	0.0234255	1	PF00078:Reverse transcriptase (RNA-dependent DNA polymerase)
103507537	1188.3	971.923	1635.63	709.434	900.6	437.451	1265.28	682.495	0.890092	0.00404944	0.315278	85/88 kDa calcium-independent phospholipase A2-like
108251898	37.7656	54.1012	59.6689	23.0466	29.7006	28.7015	50.5119	27.1496	0.88991	0.026761	1	uncharacterized LOC108251898
103514031	21817.1	34712.1	28205.8	16757.9	18923.1	10064.3	28245	15248.4	0.889325	0.001953	0.217906	adhesive plaque matrix protein-like
103521692	44.7918	54.1012	84.2384	36.0729	31.6168	30.6809	61.0438	32.7902	0.889203	0.0241541	0.618417	uncharacterized LOC103521692
novel.800	88.7054	87.3212	84.2384	64.1296	49.8204	26.7221	86.755	46.8907	0.888347	0.017534	0.55854	PF00078:Reverse transcriptase (RNA-dependent DNA polymerase)
103508781	174.776	185.083	171.987	92.1863	87.1858	108.868	177.282	96.0799	0.884303	0.000630478	0.114537	L-threonine dehydratase catabolic TdcB-like
novel.707	115.053	122.439	156.777	69.1397	81.4373	63.3413	131.423	71.3061	0.878482	0.00288443	0.276164	-
novel.2751	119.445	176.541	195.386	113.229	74.7307	79.1766	163.791	89.0453	0.877246	0.00555456	0.366379	-
103524790	363.604	350.234	799.095	331.67	239.521	252.375	504.311	274.522	0.875841	0.0108315	0.470507	PDZ domain-containing protein GIPC3%2C transcript variant X2
novel.1234	33.3743	50.3046	38.6093	23.0466	22.036	21.7736	40.7627	22.2854	0.871084	0.0398053	1	-
108252267	356.578	511.588	642.318	288.583	282.635	254.355	503.495	275.191	0.870027	0.0012646	0.17742	uncharacterized LOC108252267
103510333	6815.38	6164.69	11262.2	4925.95	4455.1	3889.55	8080.76	4423.53	0.869183	0.00131851	0.181392	facilitated trehalose transporter Tret1-like
novel.983	121.201	167.049	87.7483	104.211	54.6109	47.5059	125.333	68.7758	0.868882	0.0254799	0.631935	-
103518883	334.621	394.844	339.293	292.591	168.623	124.703	356.253	195.306	0.867615	0.0072535	0.411972	electron transfer flavoprotein subunit beta-like
103514012	426.84	407.183	297.174	180.364	291.258	149.446	377.065	207.023	0.865606	0.00476639	0.346357	probable GPI-anchored adhesin-like protein PGA55
113473141	95.7315	77.8298	111.148	63.1276	52.6947	40.578	94.9031	52.1334	0.862048	0.00973272	0.44964	cell wall protein IFF6-like
103516307	3674.69	3276.44	3387.08	1768.57	1705.39	2214.96	3446.07	1896.31	0.861816	2.5367e-05	0.016873	probable ATP-dependent RNA helicase ddx17
novel.7498	99.2446	101.558	121.678	72.1458	35.4492	70.2692	107.494	59.2881	0.857985	0.0144324	0.525765	-
103521119	231.864	586.571	493.731	177.358	287.426	259.303	437.388	241.362	0.856736	0.0148588	0.525765	EARP-interacting protein homolog
113470156	74.653	105.355	70.1987	37.0749	46.9462	54.4339	83.4022	46.1517	0.855226	0.0140876	0.525765	uncharacterized LOC113470156
103519471	270.507	266.709	418.852	203.411	182.036	142.518	318.69	175.988	0.8546	0.00268544	0.266968	cytochrome P450 4C1
103521767	1129.46	1399.04	1317.39	486.984	708.025	934.283	1281.96	709.764	0.852791	0.00170642	0.201499	uncharacterized LOC103521767
103511781	219.568	162.304	382.583	152.308	139.88	130.641	254.818	140.943	0.851548	0.0111057	0.472576	calmodulin-2-like
103512702	207.272	296.133	233.996	180.364	109.222	119.755	245.8	136.447	0.849688	0.00389954	0.311954	nesprin-1-like
103514103	7106.97	7173.63	8642.62	4384.86	5347.07	2995.84	7641.07	4242.59	0.848764	0.000901042	0.150478	extensin-like%2C transcript variant X1
103512918	124.714	135.728	256.225	109.221	115.928	61.3618	172.222	95.5036	0.846781	0.0232754	0.609726	uncharacterized LOC103512918
113469804	164.237	324.607	270.265	198.401	137.006	88.0839	253.036	141.164	0.841359	0.0195233	0.581187	uncharacterized LOC113469804
108252080	53.5745	56.9486	58.4989	41.083	36.4072	16.825	56.3407	31.4384	0.840646	0.0439033	0.758741	uncharacterized protein DDB_G0283697-like
103519545	168.628	93.0161	140.397	60.1215	120.719	43.5471	134.014	74.7958	0.840457	0.039612	0.740306	cytochrome P450 4c3-like%2C transcript variant X1
108252676	147.55	258.167	397.792	230.466	111.138	106.888	267.836	149.497	0.839501	0.0387271	0.735597	cold shock-like protein CspI
103515743	149.306	176.541	184.856	121.245	99.6409	64.331	170.234	95.0723	0.83938	0.00649141	0.392976	exosome complex component MTR3%2C transcript variant X3
113465402	397.857	535.317	903.223	325.658	478.085	221.694	612.132	341.812	0.839336	0.0195034	0.581187	uncharacterized LOC113465402
103507544	194.098	317.014	193.046	109.221	98.6828	186.065	234.719	131.323	0.838746	0.0130805	0.516295	lachesin-like
113466096	43.0353	39.864	53.819	25.0506	31.6168	19.7941	45.5728	25.4872	0.833263	0.0431729	1	uncharacterized LOC113466096
103511813	194.976	265.76	216.446	132.267	135.09	112.827	225.727	126.728	0.83269	0.00131528	0.181392	ribonuclease P protein subunit p40-like
113467953	42.157	45.5589	49.1391	24.0486	21.0779	31.6706	45.6183	25.599	0.832096	0.0387368	1	fatty-acid amide hydrolase 2-A-like
103508742	251.185	246.777	291.324	178.36	169.581	96.0016	263.096	147.981	0.829267	0.00487038	0.352109	uncharacterized LOC103508742
novel.4534	85.1923	166.1	216.446	77.1559	86.2277	99.9604	155.913	87.7813	0.824781	0.023307	0.609726	-
103514997	72.0182	121.49	73.7086	50.1012	62.2755	38.5986	89.0724	50.3251	0.82436	0.0243764	0.618836	ejaculatory bulb-specific protein 3-like
103508498	86.9488	139.524	131.037	70.1417	73.7726	58.3927	119.17	67.4357	0.818805	0.0098948	0.44964	kinesin-like protein KIF23
103523327	136.132	199.32	225.806	106.215	160	52.4545	187.086	106.223	0.814418	0.0375422	0.72973	epidermal retinol dehydrogenase 2-like
103520635	326.717	252.472	340.463	132.267	245.27	145.487	306.551	174.341	0.813088	0.00726209	0.411972	lachesin-like%2C transcript variant X2
113467571	43.9135	35.1183	52.649	27.0547	22.036	25.7324	43.8936	24.941	0.812016	0.0478119	1	uncharacterized LOC113467571
103513413	107.149	165.151	202.406	129.261	83.3534	57.403	158.235	90.0059	0.811731	0.0285416	0.664858	uncharacterized LOC103513413
103518499	56.2093	52.2029	94.7682	48.0972	33.533	33.65	67.7268	38.4267	0.811674	0.0385485	0.734514	uncharacterized LOC103518499
103522608	548.919	904.534	734.746	382.774	575.809	289.984	729.4	416.189	0.809061	0.00844652	0.436949	epidermal retinol dehydrogenase 2-like
103516562	61.479	81.6263	56.1589	45.0911	38.3234	30.6809	66.4214	38.0318	0.806932	0.0268999	0.647151	uncharacterized LOC103516562
103511685	92.2184	167.049	207.086	89.1802	98.6828	78.1869	155.451	88.6833	0.805704	0.0192792	0.579456	glycine-rich protein 2-like%2C transcript variant X3
108252537	37424	38815.2	77089.8	30931.5	31132	25708.6	51109.7	29257.4	0.804775	0.00723142	0.411972	cytochrome c oxidase subunit 3-like
novel.5183	84.314	122.439	108.808	40.081	84.3115	56.4133	105.187	60.2686	0.800975	0.025656	0.631935	PF00201:UDP-glucoronosyl and UDP-glucosyl transferase
113468302	454.066	272.404	512.45	283.573	249.102	180.127	412.973	237.601	0.796729	0.00904243	0.438242	probable protein phosphatase 2C T23F11.1
103522960	70.2617	97.7618	126.358	45.0911	58.4432	65.3207	98.127	56.285	0.796647	0.0218986	0.59946	fatty-acid amide hydrolase 2-A-like%2C transcript variant X3
novel.7393	98.3663	74.0332	90.0883	45.0911	55.569	50.4751	87.4959	50.3784	0.79606	0.012809	0.508415	PF03564:Protein of unknown function (DUF1759)
novel.5896	49.1832	55.9995	50.309	35.0709	24.9102	29.6912	51.8306	29.8908	0.795437	0.0355107	1	-
103509598	542.771	332.2	242.185	199.403	260.599	185.075	372.386	215.026	0.793938	0.0147483	0.525765	propionyl-CoA carboxylase alpha chain%2C mitochondrial-like
103514135	50.9397	68.3383	73.7086	45.0911	37.3653	28.7015	64.3289	37.0527	0.792446	0.0327443	0.699803	ABC transporter G family member 23-like
103510563	771.122	1305.07	1783.05	694.403	591.139	942.201	1286.41	742.581	0.79221	0.0137218	0.525765	ABC transporter G family member 23-like
103518761	2368.7	1449.34	2139.89	1754.55	1234.01	454.276	1985.98	1147.61	0.79122	0.0472376	0.774195	phosphoenolpyruvate carboxykinase [GTP]-like%2C transcript variant X1
113473006	76.4096	68.3383	83.0684	64.1296	42.1558	25.7324	75.9388	44.0059	0.786601	0.0444045	0.758861	uncharacterized LOC113473006
108252549	1091.69	2346.28	1325.58	923.867	1208.15	630.443	1587.85	920.819	0.786078	0.0189424	0.578277	keratin%2C type I cytoskeletal 9
novel.1845	113.297	156.609	147.417	109.221	81.4373	51.4648	139.108	80.7076	0.784573	0.0208777	0.590359	-
113467914	9722.46	10668.4	19201.7	8493.16	7703.01	6848.77	13197.5	7681.65	0.780704	0.0063019	0.387638	NADH-ubiquinone oxidoreductase chain 4-like
103510098	887.054	1567.98	1907.06	784.585	993.535	761.085	1454.03	846.402	0.780086	0.0086679	0.436949	protein takeout-like
novel.1238	50.0614	42.7115	52.649	27.0547	22.994	34.6397	48.474	28.2295	0.779242	0.0476192	1	-
113470773	75.5313	165.151	205.916	72.1458	100.599	87.0942	148.866	86.613	0.777191	0.0409878	0.745137	uncharacterized LOC113470773
113466703	129.984	162.304	230.486	75.1519	136.048	93.0325	174.258	101.411	0.777123	0.0208527	0.590359	uncharacterized LOC113466703
103505124	228.35	423.318	520.64	320.648	152.336	210.808	390.769	227.93	0.776711	0.0316992	0.694247	dynein heavy chain 8%2C axonemal-like
108252502	238.89	216.405	211.766	117.237	145.629	126.683	222.353	129.849	0.77641	0.00158482	0.19605	protein takeout-like
113467812	88.7054	70.2366	92.4282	68.1377	45.03	33.65	83.7901	48.9392	0.775372	0.0335292	0.707006	uncharacterized LOC113467812
103512993	103.636	90.1686	72.5386	56.1134	63.2336	36.6192	88.7811	51.9887	0.774826	0.0255954	0.631935	hepatocyte growth factor-regulated tyrosine kinase substrate-like
novel.6631	65.8703	74.0332	90.0883	66.1336	33.533	34.6397	76.6639	44.7688	0.774408	0.0434683	0.757195	-
108252529	1.1757e+06	1.24403e+06	3.17595e+06	1.01537e+06	1.12554e+06	1.13219e+06	1.86523e+06	1.09103e+06	0.773652	0.0284215	0.664575	cytochrome b-like
103514025	14223.6	30725.7	23635.9	13445.2	17134.4	9591.25	22861.7	13390.3	0.771733	0.0146628	0.525765	cuticle protein 12.5-like%2C transcript variant X1
103507300	4538.9	3686.47	5471.98	2466.99	3192.34	2367.38	4565.79	2675.57	0.770872	0.00117501	0.171314	leupaxin%2C transcript variant X1
103510942	78.1661	100.609	107.638	39.079	78.563	50.4751	95.4711	56.039	0.76484	0.0326566	0.699009	facilitated trehalose transporter Tret1-like
103511687	392.587	437.555	326.424	180.364	221.318	281.077	385.522	227.586	0.761227	0.0036231	0.300925	serotransferrin-A-like
novel.3199	106.271	105.355	88.9183	48.0972	68.0241	61.3618	100.181	59.161	0.761206	0.0137806	0.525765	-
113468487	132.619	324.607	148.587	142.288	128.383	87.0942	201.938	119.255	0.760631	0.0459133	0.764502	uncharacterized LOC113468487
novel.888	195.854	275.252	112.318	120.243	105.389	119.755	194.475	115.129	0.759267	0.0264019	0.640607	-
novel.5890	67.6269	88.2703	99.4481	52.1053	42.1558	56.4133	85.1151	50.2248	0.75782	0.0230155	0.609313	-
103518715	64.1138	67.3892	98.2781	53.1073	51.7366	30.6809	76.5937	45.1749	0.756614	0.042203	0.752021	E3 SUMO-protein ligase NSE2%2C transcript variant X2
113465283	71.1399	59.796	64.3488	38.0769	50.7785	26.7221	65.0949	38.5259	0.756223	0.0428343	0.752451	uncharacterized LOC113465283
103514783	2612.86	3376.1	3892.52	1157.34	2200.72	2493.07	3293.82	1950.38	0.755857	0.0131567	0.516429	probable serine/threonine-protein kinase clkA
103524992	59.7224	89.2195	70.1987	38.0769	38.3234	53.4442	73.0469	43.2815	0.754955	0.0337315	0.709193	uncharacterized LOC103524992%2C transcript variant X2
103524069	523.449	611.248	862.273	651.316	294.132	238.519	665.657	394.656	0.753789	0.0416651	0.749231	cullin-3-like
103508538	328.473	400.539	391.942	253.512	247.186	164.291	373.651	221.663	0.752719	0.00378154	0.31047	uncharacterized LOC103508538%2C transcript variant X1
103518014	5132.62	7476.4	7486.69	3756.59	3988.51	4191.41	6698.57	3978.84	0.751419	0.000799649	0.138183	ejaculatory bulb-specific protein 3-like
novel.5955	67.6269	69.2875	83.0684	35.0709	51.7366	43.5471	73.3276	43.4515	0.751059	0.0279677	0.66039	-
103521517	112.419	186.032	162.627	128.259	81.4373	64.331	153.693	91.3425	0.749998	0.0301539	0.677236	uncharacterized LOC103521517
103515333	498.858	656.807	723.046	420.85	318.084	379.058	626.237	372.664	0.748137	0.00215483	0.233084	uncharacterized LOC103515333
108252266	422.448	496.402	618.918	227.46	246.228	441.409	512.589	305.032	0.748102	0.0151014	0.525765	uncharacterized LOC108252266
103504956	101.001	112.948	236.335	87.1762	103.473	77.1971	150.095	89.2822	0.744183	0.0446833	0.759187	uncharacterized LOC103504956%2C transcript variant X2
103520492	996.837	1543.31	1553.73	684.383	1071.14	688.836	1364.62	814.786	0.743572	0.00767522	0.421381	alpha-tocopherol transfer protein-like%2C transcript variant X1
103517563	1668.71	2751.57	2628.94	1389.81	1407.43	1424.19	2349.74	1407.14	0.739509	0.00244688	0.256832	uncharacterized LOC103517563
novel.7984	140.523	174.642	126.358	76.1539	103.473	85.1148	147.174	88.2473	0.738829	0.010437	0.463265	-
103508820	9442.29	14498.2	15065.8	8090.35	9832.83	5466.15	13002.1	7796.44	0.737811	0.00920358	0.441998	putative defense protein Hdd11
novel.5804	114.175	142.372	164.967	114.231	95.8085	42.5574	140.505	84.1989	0.736964	0.0497746	0.783797	-
103510635	96.6098	109.151	136.887	96.1944	46.9462	62.3515	114.216	68.4974	0.736106	0.0350928	0.721553	apoptosis-resistant E3 ubiquitin protein ligase 1
108254576	251.185	404.335	628.278	223.452	320.959	226.643	427.933	257.018	0.733505	0.0312104	0.689939	uncharacterized LOC108254576
103522616	171.263	320.81	280.795	203.411	148.503	112.827	257.623	154.914	0.732929	0.0255739	0.631935	protein gustavus-like
103506477	116.81	170.846	95.9382	85.1721	68.9821	77.1971	127.865	77.1171	0.732393	0.0223768	0.607803	trehalase-like
103506617	293.342	298.98	308.874	197.399	222.276	122.724	300.399	180.799	0.731973	0.00859366	0.436949	uncharacterized LOC103506617%2C transcript variant X2
113470871	807.131	1651.51	1201.57	733.482	691.738	779.889	1220.07	735.036	0.730951	0.00899087	0.438242	uncharacterized LOC113470871
103522871	112.419	96.8126	161.457	59.1195	69.9402	94.0222	123.563	74.3606	0.728872	0.0285051	0.664858	uncharacterized LOC103522871
103519896	144.915	130.033	164.967	111.225	86.2277	68.2898	146.638	88.5807	0.726025	0.0146672	0.525765	uncharacterized LOC103519896
novel.7667	233.62	463.182	280.795	266.539	198.324	126.683	325.866	197.182	0.725038	0.0382885	0.734514	-
108252615	348.674	448.945	456.291	231.468	264.432	262.272	417.97	252.724	0.724745	0.00175606	0.205648	uncharacterized LOC108252615
103520014	212.542	393.895	436.402	198.401	208.863	224.663	347.613	210.642	0.720885	0.0172522	0.553087	MORN repeat-containing protein 4 homolog
novel.3327	992.446	2250.42	2249.87	1203.43	1119.04	1009.5	1830.91	1110.66	0.720838	0.0208588	0.590359	-
103506429	69.3834	91.1178	102.958	63.1276	45.03	51.4648	87.8197	53.2074	0.719904	0.0306436	0.682735	uncharacterized LOC103506429%2C transcript variant X2
103512587	101.879	201.218	134.547	89.1802	75.6887	100.95	145.882	88.6064	0.719428	0.0298614	0.674552	soluble guanylate cyclase 89Da-like
103509833	245.916	252.472	285.475	123.249	190.659	163.302	261.288	159.07	0.714498	0.00630437	0.387638	elongation of very long chain fatty acids protein 7-like
103508380	186.193	119.592	191.876	92.1863	85.2696	125.693	165.887	101.05	0.714305	0.0212643	0.592363	uncharacterized HIT-like protein slr1234%2C transcript variant X4
103519047	215.176	213.557	219.956	137.277	117.844	140.538	216.23	131.887	0.713366	0.00307754	0.285024	acyl-CoA synthetase family member 2%2C mitochondrial-like
103522082	489.197	306.573	250.375	145.294	321.917	171.219	348.715	212.81	0.713341	0.0488376	0.78019	probable chitinase 10
103519377	337.256	475.521	408.322	315.638	265.39	164.291	407.033	248.44	0.712038	0.0155543	0.528122	facilitated trehalose transporter Tret1-like%2C transcript variant X5
103517970	229.229	214.506	202.406	155.314	134.132	105.899	215.38	131.781	0.709689	0.00651725	0.392976	isocitrate dehydrogenase [NADP]%2C mitochondrial-like%2C transcript variant X2
103513290	550.676	326.505	457.461	231.468	191.617	393.903	444.881	272.329	0.708392	0.029453	0.670261	uncharacterized LOC103513290
113471405	1139.12	607.452	1155.94	667.349	667.785	443.389	967.502	592.841	0.70636	0.019646	0.581827	uncharacterized LOC113471405
novel.4532	139.645	138.575	204.746	98.1984	81.4373	115.796	160.989	98.4771	0.706195	0.0180798	0.564298	-
novel.9349	125.593	102.507	122.848	60.1215	101.557	53.4442	116.983	71.7076	0.704593	0.0361031	0.721553	-
103521936	124.714	133.829	109.978	71.1438	89.1019	66.3104	122.841	75.5187	0.702839	0.0151515	0.526217	mediator of RNA polymerase II transcription subunit 12-like
103506991	179.167	123.389	108.808	82.166	84.3115	87.0942	137.121	84.5239	0.701658	0.0206743	0.590359	prenylcysteine oxidase-like%2C transcript variant X1
103510978	84.314	76.8806	86.5783	60.1215	43.1138	49.4854	82.591	50.9069	0.698247	0.0294688	0.670261	probable arginine--tRNA ligase%2C cytoplasmic
103512347	72.0182	67.3892	76.0485	57.1154	39.2815	36.6192	71.8186	44.3387	0.695627	0.0444472	0.758861	RNA-binding protein Musashi homolog Rbp6-like%2C transcript variant X2
103524632	190.585	148.066	174.327	140.283	103.473	73.2383	170.993	105.665	0.6949	0.0252645	0.631935	protein henna-like
103512962	79.0444	104.406	80.7285	47.0952	72.8145	43.5471	88.0595	54.4856	0.692089	0.0448317	0.760797	uncharacterized protein DDB_G0283697%2C transcript variant X1
103523611	404.005	505.893	511.28	217.439	326.707	335.511	473.726	293.219	0.691247	0.00743212	0.413493	uncharacterized LOC103523611
novel.3830	295.099	503.046	606.048	286.579	291.258	290.974	468.064	289.604	0.691065	0.0175406	0.55854	-
108253070	21675.7	23273	21608.3	10310.8	13663.3	17257.5	22185.7	13743.9	0.69084	0.00356386	0.300925	homeobox protein 2-like
novel.5631	108.027	118.643	109.978	84.1701	65.1498	59.3824	112.216	69.5674	0.690391	0.0196637	0.581827	-
103513948	224.837	291.387	298.344	149.302	171.497	184.086	271.523	168.295	0.688586	0.00582232	0.369633	trehalase
103524631	1900.58	2298.83	1891.85	1577.19	1581.8	624.505	2030.42	1261.16	0.687029	0.0384898	0.734514	protein henna-like
103513853	210.785	288.54	186.026	104.211	171.497	150.435	228.45	142.048	0.686165	0.0219219	0.59946	uncharacterized LOC103513853
103506455	800.105	850.432	1378.23	626.266	695.57	560.174	1009.59	627.337	0.685525	0.0105241	0.464165	troponin C
113473971	834.357	793.484	745.276	437.885	508.743	532.462	791.039	493.03	0.682333	0.000903029	0.150478	uncharacterized LOC113473971
103522203	216.055	235.388	300.684	160.324	170.539	137.569	250.709	156.144	0.680757	0.00809561	0.430928	EF-hand domain-containing protein D2 homolog
103507990	972.246	1051.65	1326.75	840.699	741.558	509.699	1116.88	697.319	0.679143	0.00878268	0.436949	uncharacterized LOC103507990%2C transcript variant X2
113468319	1424.56	1700.86	2988.12	1345.72	1374.85	1108.47	2037.85	1276.35	0.674547	0.022548	0.607803	uncharacterized LOC113468319
103509582	788.687	1030.77	747.616	402.814	712.816	492.874	855.691	536.168	0.674415	0.0140416	0.525765	facilitated trehalose transporter Tret1-like
108252532	442.649	635.926	861.103	469.95	395.689	349.367	646.559	405.002	0.673692	0.0184884	0.570597	-
113468088	132.619	176.541	146.247	110.223	114.012	61.3618	151.802	95.1989	0.67284	0.0359465	0.721553	F-actin-monooxygenase MICAL2-like
103509330	218.689	277.15	290.154	165.334	218.443	108.868	261.998	164.215	0.672539	0.0275911	0.654427	E3 ubiquitin-protein ligase RNF180-like%2C transcript variant X2
108253727	735.991	875.11	971.081	420.85	651.498	547.308	860.728	539.885	0.672219	0.00634665	0.387638	uncharacterized LOC108253727
103515324	275.777	420.471	277.285	196.397	225.15	190.024	324.511	203.857	0.671162	0.0116852	0.486999	ATP-dependent RNA helicase bel
103509064	455.823	326.505	238.675	225.456	266.348	150.435	340.334	214.08	0.670332	0.0360359	0.721553	UDP-glucuronosyltransferase 2B18
novel.2107	386.439	341.692	477.351	191.387	375.569	191.013	401.827	252.657	0.668186	0.0352278	0.721553	-
103517161	185.315	244.879	177.837	129.261	122.635	131.631	202.677	127.842	0.665947	0.0105655	0.464165	D-aspartate oxidase-like%2C transcript variant X2
108253764	222.203	248.676	239.845	120.243	156.168	172.209	236.908	149.54	0.663216	0.00904579	0.438242	transferrin-like
103511182	175.654	192.676	276.115	185.375	105.389	115.796	214.815	135.52	0.662776	0.0372666	0.727367	NEDD8 ultimate buster 1
103513035	969.611	1134.23	1014.37	650.314	764.552	557.205	1039.4	657.357	0.660901	0.00249396	0.257952	uncharacterized LOC103513035
103521642	118.567	130.982	112.318	92.1863	66.1079	71.2589	120.622	76.5177	0.658236	0.0236665	0.616024	uncharacterized LOC103521642
novel.1955	2806.95	2644.31	2778.7	1517.07	1398.8	2303.05	2743.32	1739.64	0.657159	0.00730292	0.41228	-
103519968	2178.99	3638.07	2201.9	1541.11	1628.75	1923	2672.98	1697.62	0.655032	0.0124771	0.498028	uncharacterized LOC103519968
novel.702	124.714	139.524	146.247	102.207	85.2696	73.2383	136.829	86.9048	0.65375	0.019981	0.581827	-
novel.3610	396.978	487.86	765.165	297.601	310.42	441.409	550.001	349.81	0.651486	0.0315498	0.692519	-
108254539	259.09	308.472	340.463	220.445	161.916	195.962	302.675	192.775	0.649869	0.00938142	0.445028	uncharacterized LOC108254539
103510165	71.1399	74.9823	83.0684	39.079	54.6109	52.4545	76.3969	48.7148	0.646375	0.0495577	0.783741	glutathione hydrolase 1 proenzyme-like
103510428	103.636	83.5246	77.2185	69.1397	49.8204	50.4751	88.1264	56.4784	0.645503	0.0475927	0.776923	uncharacterized LOC103510428
103512915	1121.55	1514.83	1566.6	1066.15	824.911	797.704	1400.99	896.257	0.644189	0.00655195	0.393394	uncharacterized LOC103512915%2C transcript variant X6
103524289	433.866	470.775	326.424	293.593	296.048	198.931	410.355	262.858	0.643626	0.0161697	0.534704	retinoic acid receptor RXR
103512844	353.943	551.452	558.079	301.609	362.156	273.159	487.825	312.308	0.642221	0.0155046	0.528122	neuropeptide-like protein 31
103521697	229.229	213.557	251.545	99.2005	208.863	137.569	231.444	148.544	0.638394	0.0397917	0.740306	transmembrane protein 230
103520042	230.107	198.371	147.417	113.229	143.713	113.816	191.965	123.586	0.637808	0.0240414	0.617711	chloride channel protein 2-like%2C transcript variant X2
103510376	95.7315	101.558	107.638	72.1458	59.4013	64.331	101.643	65.2927	0.63762	0.0289931	0.666579	CTL-like protein 2
113465602	193.22	244.879	179.007	169.342	84.3115	143.508	205.702	132.387	0.637324	0.0440064	0.758741	uncharacterized LOC113465602
103508195	643.773	978.567	1005.01	463.938	594.013	630.443	875.783	562.798	0.637294	0.0133959	0.522922	uncharacterized LOC103508195%2C transcript variant X2
103512803	258.212	226.845	305.364	179.362	201.198	127.672	263.474	169.411	0.63561	0.0201242	0.58196	sentrin-specific protease 8-like%2C transcript variant X2
113472831	161.602	136.677	195.386	99.2005	100.599	117.775	164.555	105.858	0.634169	0.0210761	0.591384	uncharacterized LOC113472831%2C transcript variant X2
103517795	245.038	378.708	333.444	238.482	181.078	196.952	319.063	205.504	0.634136	0.0169259	0.546332	proteasome inhibitor PI31 subunit-like
novel.7559	423.327	446.097	467.991	276.559	326.707	259.303	445.805	287.523	0.632051	0.00403275	0.315278	-
113466517	246.794	308.472	343.973	222.45	150.419	208.828	299.746	193.899	0.627428	0.0187521	0.575145	uncharacterized LOC113466517
novel.145	353.943	362.573	471.501	356.721	228.024	185.075	396.006	256.607	0.625246	0.0349363	0.721553	-
103511377	234.498	348.336	294.834	159.322	247.186	162.312	292.556	189.607	0.62476	0.028762	0.664858	uncharacterized LOC103511377
novel.5446	179.167	164.202	236.335	129.261	123.593	122.724	193.235	125.193	0.623537	0.0186537	0.573369	-
113469919	108.906	128.134	116.998	91.1843	86.2277	52.4545	118.013	76.6221	0.622751	0.0487877	0.78019	uncharacterized LOC113469919
103519162	103.636	128.134	118.168	84.1701	73.7726	69.2795	116.646	75.7407	0.622425	0.0291525	0.666579	zinc finger protein 555-like%2C transcript variant X2
113467913	20534	21530.4	38142.4	17324	18694.2	16101.5	26735.6	17373.2	0.621856	0.023121	0.609313	cytochrome c oxidase subunit 3-like
103507908	4640.78	5981.5	5675.56	3567.21	4601.68	2431.71	5432.62	3533.53	0.620475	0.0206264	0.590359	L-dopachrome tautomerase yellow-f2-like
103515833	302.125	242.032	263.245	211.427	198.324	115.796	269.134	175.182	0.619797	0.0334392	0.706177	phosphate carrier protein%2C mitochondrial-like%2C transcript variant X1
113471847	424.205	739.383	417.682	275.557	367.905	385.986	527.09	343.149	0.619575	0.0353035	0.721553	uncharacterized LOC113471847
103516302	420.692	401.488	710.176	325.658	312.336	358.274	510.785	332.089	0.619515	0.0262729	0.64049	phosphatidylinositol 4-kinase beta
103517667	569.998	769.755	589.669	605.223	322.875	328.583	643.141	418.894	0.618893	0.0388775	0.735751	nesprin-1-like
103510354	158.089	175.592	184.856	116.235	103.473	118.765	172.846	112.824	0.61435	0.0153502	0.528122	facilitated trehalose transporter Tret1-like%2C transcript variant X2
103514341	122.08	130.982	99.4481	75.1519	61.3175	95.0119	117.503	77.1604	0.609575	0.0467527	0.771366	origin recognition complex subunit 1-like
103504952	2257.16	1810.97	2022.89	1273.57	1649.82	1071.85	2030.34	1331.75	0.608375	0.00980021	0.44964	sulfotransferase family cytosolic 1B member 1
103516000	104.514	100.609	122.848	79.16	74.7307	61.3618	109.324	71.7508	0.605314	0.0388904	0.735751	transcription initiation factor TFIID subunit 1-like
103517544	118.567	90.1686	114.658	81.164	65.1498	66.3104	107.798	70.8747	0.604954	0.0429593	0.752451	E3 ubiquitin-protein ligase RNF38
103524319	903.741	1182.63	909.073	568.148	671.618	734.363	998.482	658.043	0.601678	0.00794954	0.425075	carbonic anhydrase 1-like%2C transcript variant X1
novel.7426	124.714	153.761	124.018	103.209	94.8505	67.3001	134.164	88.453	0.601661	0.0422313	0.752021	PF13405:EF-hand domain
novel.1293	469.875	401.488	492.561	263.533	430.18	204.869	454.641	299.527	0.601406	0.0457501	0.763249	-
113471719	177.411	239.184	299.514	141.286	187.785	142.518	238.703	157.196	0.599724	0.037183	0.727367	uncharacterized LOC113471719
108252527	73571.9	88697.5	123374	63049.4	65511	60053.4	95214.5	62871.3	0.598769	0.012425	0.498028	cytochrome c oxidase subunit 1-like
103509999	1693.31	1328.8	1174.66	845.709	1101.8	828.385	1398.92	925.297	0.596659	0.0124526	0.498028	immunoglobulin superfamily member 10
novel.1842	1991.04	2892.04	3824.66	1856.75	1926.71	1983.37	2902.58	1922.28	0.594208	0.0239365	0.617711	-
103517039	178.289	125.287	177.837	123.249	95.8085	100.95	160.471	106.669	0.588732	0.0384161	0.734514	transport and Golgi organization protein 6 homolog
103520723	18795.9	28776.1	28259.6	17270.9	16083.4	17150.6	25277.2	16835	0.586355	0.0105805	0.464165	cuticle protein 12.5-like
108252300	480.414	369.217	562.759	307.622	297.965	334.521	470.797	313.369	0.58628	0.0157497	0.530992	uncharacterized LOC108252300
113469154	261.725	235.388	322.914	184.373	203.114	158.353	273.342	181.947	0.585322	0.0204017	0.585536	prestin-like
103514393	237.133	369.217	362.693	227.46	238.563	181.116	323.014	215.713	0.581064	0.0322647	0.695997	glycerol-3-phosphate dehydrogenase [NAD(+)]%2C cytoplasmic-like
103511369	625.329	574.232	742.936	433.877	525.031	339.47	647.499	432.792	0.580445	0.0191594	0.579456	uncharacterized LOC103511369%2C transcript variant X1
103514576	977.516	1437	1559.58	741.498	961.918	958.036	1324.7	887.151	0.577898	0.0218026	0.59946	ATP-binding cassette sub-family G member 1-like
108254649	269.629	355.929	487.881	219.443	245.27	281.077	371.146	248.597	0.576094	0.0399892	0.740306	uncharacterized LOC108254649
novel.3778	624.451	594.164	747.616	463.938	476.168	380.048	655.41	440.051	0.573956	0.00993206	0.44964	-
103516893	1231.34	1397.14	1395.78	844.707	1101.8	757.126	1341.42	901.21	0.573566	0.0109972	0.471476	uncharacterized LOC103516893%2C transcript variant X4
103514111	1542.24	1770.15	2143.4	1313.65	1328.86	1028.31	1818.6	1223.61	0.571309	0.0120184	0.492198	uncharacterized LOC103514111
113470262	430.353	327.454	478.521	317.642	271.138	245.447	412.109	278.076	0.566796	0.0229996	0.609313	uncharacterized LOC113470262
novel.1616	158.967	220.201	284.305	134.271	151.377	161.322	221.158	148.99	0.566717	0.0498991	0.784332	-
113470030	1309.5	2090.01	1938.65	1536.1	960.96	1107.48	1779.39	1201.52	0.566404	0.0372142	0.727367	uncharacterized LOC113470030
113472557	301.247	362.573	338.124	228.462	269.222	181.116	333.981	226.267	0.561148	0.0244102	0.618836	uncharacterized LOC113472557
103506822	295.099	326.505	300.684	177.358	218.443	229.612	307.43	208.471	0.560291	0.0162389	0.534704	putative inorganic phosphate cotransporter%2C transcript variant X4
103518042	1882.13	2347.23	2339.96	1594.22	1619.16	1252.97	2189.77	1488.78	0.556465	0.0102383	0.46056	filamin-A
103509754	223.081	225.896	179.007	158.32	132.216	137.569	209.328	142.702	0.554893	0.0275148	0.654427	-
108253528	5762.34	6905.02	6723.86	4338.77	4694.62	4189.43	6463.74	4407.61	0.552317	0.00380452	0.31047	ejaculatory bulb-specific protein 3-like
103506300	3755.49	2818.01	2361.01	1906.85	2614.61	1583.53	2978.17	2035	0.549549	0.0425306	0.752451	troponin C-like
113466631	529.597	477.419	693.797	399.808	431.138	330.562	566.938	387.169	0.549064	0.0248517	0.625487	uncharacterized LOC113466631
113472242	7047.25	6111.53	4781.7	3997.08	5301.09	2965.16	5980.16	4087.78	0.548933	0.0419534	0.750773	flightin-like
113466884	796.592	1136.12	1086.91	692.399	647.666	724.466	1006.54	688.177	0.548166	0.0149651	0.525765	uncharacterized LOC113466884
103508106	259.968	369.217	285.475	176.356	210.779	238.519	304.886	208.552	0.547875	0.0338838	0.710257	uncharacterized LOC103508106
103512513	1021.43	1770.15	1654.35	1163.35	1062.52	815.519	1481.98	1013.8	0.547467	0.044068	0.758741	uncharacterized LOC103512513
103513658	202.002	193.625	211.766	127.257	168.623	120.744	202.464	138.875	0.54282	0.0357419	0.721553	leucine zipper putative tumor suppressor 2 homolog
103512841	419.813	468.877	545.21	286.579	312.336	384.996	477.967	327.97	0.542343	0.0218239	0.59946	glycine-rich protein 3%2C transcript variant X2
103518975	933.602	1269	1198.06	777.571	647.666	911.52	1133.55	778.919	0.541123	0.0216682	0.598516	transcriptional regulator ATRX-like
103524561	2756.89	2591.16	2708.5	1598.23	2268.75	1696.36	2685.52	1854.44	0.534146	0.0138457	0.525765	laccase
103508233	475.145	513.487	499.58	344.697	351.617	331.552	496.071	342.622	0.533741	0.00857198	0.436949	uncharacterized LOC103508233%2C transcript variant X3
103516214	276.655	395.793	332.274	246.498	206.946	241.489	334.907	231.644	0.531685	0.0304391	0.679248	fat-like cadherin-related tumor suppressor homolog
103506792	191.463	277.15	231.656	178.36	159.042	147.466	233.423	161.623	0.529931	0.0408224	0.745137	glucose dehydrogenase [FAD%2C quinone]-like
103516691	1688.91	2581.67	1854.41	1150.32	1807.91	1287.61	2041.67	1415.28	0.528622	0.0464084	0.77037	guanosine-3'%2C5'-bis(diphosphate) 3'-pyrophosphohydrolase MESH1%2C transcript variant X2
103517447	26002.1	33050.1	30016.9	16102.5	28230	17475.3	29689.7	20602.6	0.527126	0.0451692	0.763249	ornithine decarboxylase-like
103514891	1100.47	1419.92	1683.6	1115.25	945.63	863.025	1401.33	974.636	0.523395	0.0286661	0.664858	ribonuclease H1
103506319	978.394	1630.63	1381.74	938.897	1013.65	829.375	1330.26	927.309	0.520327	0.0365196	0.723752	cytochrome P450 4C1-like
113466743	848.41	656.807	611.898	434.879	531.737	513.658	705.705	493.425	0.516915	0.0252483	0.631935	uncharacterized LOC113466743
113465363	390.831	522.978	483.201	356.721	376.528	243.468	465.67	325.572	0.515792	0.0468698	0.771983	autophagy-related protein 2 homolog A-like
113466544	4674.16	4483.75	3563.75	2177.4	3324.56	3410.53	4240.55	2970.83	0.51347	0.0379215	0.734081	uncharacterized LOC113466544
108252761	1637.1	1976.12	1358.34	1039.1	1458.21	991.686	1657.19	1163	0.511052	0.0411935	0.746434	cytochrome P450 6a2
103513125	1061.83	1342.09	1213.27	1053.13	819.163	668.052	1205.73	846.781	0.509804	0.0354882	0.721553	uncharacterized LOC103513125
103516283	494.467	553.351	641.148	376.761	476.168	333.531	562.988	395.487	0.508457	0.0342251	0.714554	uncharacterized LOC103516283
108252533	518.18	602.706	876.313	490.992	481.917	431.512	665.733	468.14	0.506695	0.0491379	0.781025	cytochrome b-like
103508186	4789.21	4708.7	4994.63	2740.54	3129.11	4333.93	4830.85	3401.19	0.506216	0.0288748	0.666378	phenoloxidase-activating factor 2-like
108252528	42659.4	43489.8	68206.2	35360.5	39056.3	34497.2	51451.8	36304.7	0.503046	0.039121	0.738142	cytochrome c oxidase subunit 2-like
103525057	892.323	1261.41	826.004	802.622	723.354	577.989	993.246	701.322	0.5024	0.0472873	0.774195	focal adhesion kinase 1-like
103524239	245.916	251.523	251.545	203.411	158.084	169.24	249.661	176.912	0.497154	0.0360823	0.721553	receptor-type tyrosine-protein phosphatase alpha%2C transcript variant X2
103509087	928.332	995.651	1062.34	630.274	838.325	651.227	995.441	706.609	0.493999	0.0226643	0.607803	alpha-tocopherol transfer protein
103523625	947.654	1051.65	761.655	554.12	803.834	609.66	920.32	655.871	0.48906	0.0449835	0.761813	androgen-dependent TFPI-regulating protein-like
103505676	1079.39	857.076	772.185	634.282	719.522	577.989	902.886	643.931	0.488212	0.0324245	0.697763	beta-galactosidase-1-like protein 2
108252307	366.239	425.216	436.402	288.583	247.186	340.459	409.286	292.076	0.486296	0.0382183	0.734514	fatty acid synthase-like
103518179	348.674	384.403	477.351	279.565	273.054	313.737	403.476	288.785	0.481008	0.0394455	0.740306	glutamic acid-rich protein-like
108252409	185.315	215.456	222.296	152.308	147.545	146.477	207.689	148.777	0.480002	0.0456919	0.763249	malate dehydrogenase%2C cytoplasmic-like
103507263	1210.26	978.567	833.024	788.594	736.768	655.186	1007.28	726.849	0.471419	0.0391883	0.738428	uncharacterized protein DDB_G0283357-like
103525002	721.939	832.399	652.847	532.075	585.39	476.049	735.728	531.171	0.470364	0.0302534	0.677236	chorion peroxidase-like
103520816	2333.57	2550.35	2492.05	1818.68	1804.07	1714.17	2458.66	1778.97	0.466768	0.0103703	0.463265	DNA ligase 1
103509640	508.519	634.977	627.108	433.877	429.222	417.656	590.201	426.918	0.466646	0.027618	0.654427	putative uncharacterized protein DDB_G0277255
103507290	346.917	318.912	299.514	232.47	241.438	227.633	321.781	233.847	0.461363	0.0351553	0.721553	ral GTPase-activating protein subunit beta
103514170	1912	2257.06	2091.92	1622.28	1315.45	1616.19	2086.99	1517.97	0.459282	0.023832	0.617711	protein ref(2)P%2C transcript variant X2
103516518	1374.49	1324.06	1736.25	998.017	1171.74	1058	1478.27	1075.92	0.457852	0.0314115	0.69187	uncharacterized LOC103516518
113465301	505.884	461.284	418.852	366.741	356.408	287.015	462.007	336.721	0.457111	0.042692	0.752451	endothelin-converting enzyme homolog
novel.831	419.813	535.317	459.801	329.666	335.33	366.192	471.644	343.729	0.456365	0.0371735	0.727367	PF05380:Pao retrotransposon peptidase
103521272	10743.9	10239.4	13243	7605.37	9545.4	7822.64	11408.7	8324.47	0.454647	0.0321209	0.695055	ATP synthase lipid-binding protein%2C mitochondrial-like%2C transcript variant X3
103504813	9123.48	7492.54	5880.31	4956.02	5525.28	5944.18	7498.77	5475.16	0.453857	0.04826	0.778681	gelsolin-like
103513589	1224.31	1742.63	1478.85	1123.27	1143	982.779	1481.93	1083.01	0.452297	0.0403429	0.740491	uncharacterized LOC103513589
103507639	1839.1	1571.78	2255.72	1540.11	1335.57	1265.84	1888.87	1380.51	0.45203	0.0432627	0.755898	facilitated trehalose transporter Tret1-like
108254643	313.543	301.828	313.554	230.466	213.653	242.478	309.641	228.866	0.436144	0.0456582	0.763249	COP1-interactive protein 1-like%2C transcript variant X3
103507895	3054.63	4482.8	4039.93	2944.95	2957.61	2661.32	3859.12	2854.63	0.434876	0.0478782	0.778021	elongation of very long chain fatty acids protein AAEL008004-like
103508604	805.374	879.856	794.415	537.085	701.318	608.67	826.548	615.691	0.42487	0.0439802	0.758741	phosphatidylglycerophosphatase and protein-tyrosine phosphatase 1-like
103505787	1269.1	1570.83	1800.6	1125.27	1204.31	1131.24	1546.84	1153.61	0.422697	0.049726	0.783797	muscle LIM protein 1
103510325	613.911	630.231	735.916	529.069	488.624	459.224	660.019	492.306	0.422281	0.0428855	0.752451	src substrate cortactin
103508081	1089.93	1135.18	1141.9	969.96	733.893	822.447	1122.34	842.1	0.414468	0.0452583	0.763249	lipopolysaccharide-induced tumor necrosis factor-alpha factor homolog
108252534	1933.95	1936.25	2430.04	1496.02	1567.43	1681.51	2100.08	1581.65	0.408698	0.0445318	0.758861	cytochrome b-like
103523657	634.112	755.518	665.717	864.747	891.019	944.181	685.116	899.982	-0.393531	0.0482712	0.778681	plasma membrane calcium-transporting ATPase 1-like
113473921	959.072	983.313	1007.35	1377.78	1367.19	1139.15	983.245	1294.71	-0.397142	0.0440235	0.758741	uncharacterized LOC113473921
103512903	525.206	504.944	576.799	784.585	618.923	750.198	535.65	717.902	-0.422883	0.0465371	0.77037	chromodomain-helicase-DNA-binding protein 1-like
103519030	904.619	886.5	783.885	982.986	1296.29	1174.78	858.335	1151.35	-0.423397	0.0453942	0.763249	facilitated trehalose transporter Tret1
103521233	327.595	357.827	334.614	421.852	478.085	469.121	340.012	456.353	-0.42461	0.041661	0.749231	spastin
103514600	6297.2	5573.37	4785.21	7326.81	8175.34	6943.78	5551.93	7481.98	-0.430323	0.0351515	0.721553	acyl-CoA Delta(11) desaturase%2C transcript variant X1
103517276	807.131	823.856	721.876	998.017	1057.73	1117.38	784.288	1057.71	-0.431063	0.0271458	0.650856	uncharacterized LOC103517276
103524466	451.431	420.471	401.302	568.148	543.234	618.567	424.401	576.65	-0.441607	0.0307949	0.683716	mucin-2
108251814	1818.02	2095.71	1448.43	2279.61	2696.05	2375.3	1787.39	2450.32	-0.454812	0.0396892	0.740306	histone-lysine N-methyltransferase%2C H3 lysine-79 specific-like
103515791	239.768	240.133	253.885	289.585	370.779	345.408	244.595	335.257	-0.455576	0.0445187	0.758861	uncharacterized LOC103515791
103524393	183.559	207.862	228.146	295.597	273.054	280.087	206.522	282.913	-0.455855	0.0465045	0.77037	protein tiptop-like
novel.3057	229.229	269.557	236.335	338.684	305.629	364.212	245.04	336.175	-0.455913	0.0427489	0.752451	-
103505409	306.517	291.387	304.194	356.721	389.941	490.895	300.699	412.519	-0.456184	0.0477566	0.777829	uncharacterized LOC103505409
103508617	1896.19	1449.34	1282.3	1849.74	2188.27	2316.9	1542.61	2118.3	-0.457122	0.0481231	0.778681	putative epidermal cell surface receptor
novel.2238	630.599	729.891	600.198	768.553	1024.19	899.644	653.563	897.463	-0.457299	0.0369967	0.727106	-
103524797	7150	8470.16	7845.87	11286.8	9310.67	11674.6	7822.01	10757.4	-0.459719	0.0214301	0.595059	ecdysone-inducible protein E75
103511924	1020.55	861.822	844.724	1211.45	1369.1	1179.73	909.032	1253.43	-0.463089	0.0227344	0.607823	uncharacterized protein DDB_G0284459
103508939	1015.28	828.602	765.165	1156.34	1220.6	1222.29	869.683	1199.74	-0.463503	0.0263067	0.64049	alpha-tocopherol transfer protein-like
103511504	835.236	737.484	675.077	873.766	1077.85	1151.03	749.266	1034.21	-0.464473	0.033404	0.706177	cyclic AMP-dependent transcription factor ATF-4-like
103511293	514.667	437.555	400.132	700.415	563.354	604.711	450.785	622.827	-0.465262	0.0363617	0.723637	protein kibra
103508760	3398.91	3080.92	3490.04	3537.15	5215.82	5010.89	3323.29	4587.95	-0.465296	0.0380974	0.734476	innexin inx2-like
113466092	774.635	738.434	774.525	890.8	930.301	1340.06	762.531	1053.72	-0.466641	0.047076	0.772963	uncharacterized LOC113466092
103509862	3313.72	2388.99	2234.66	3409.89	3419.41	4150.83	2645.79	3660.04	-0.467916	0.044557	0.758861	low-density lipoprotein receptor-related protein 2-like
113468923	311.786	278.099	377.903	497.004	449.342	396.873	322.596	447.74	-0.474387	0.0428818	0.752451	uncharacterized LOC113468923
103518570	719.304	673.892	513.62	916.853	854.612	883.808	635.605	885.091	-0.476558	0.0300783	0.677236	cell wall protein AWA1
103516481	358.335	339.793	265.585	430.871	487.665	425.574	321.238	448.037	-0.47827	0.0369463	0.727106	uncharacterized protein PF14_0093-like
103509420	2190.41	2308.32	1813.47	2919.9	2880.96	2994.85	2104.06	2931.91	-0.478385	0.0149902	0.525765	40S ribosomal protein S10-like%2C transcript variant X3
103514294	3095.03	2295.98	2279.12	3219.51	3404.08	4086.5	2556.71	3570.03	-0.481447	0.0318989	0.694629	60S ribosomal protein L11
103516490	168.628	157.558	162.627	191.387	255.809	236.54	162.938	227.912	-0.48425	0.0489072	0.780422	ubiquitin thioesterase OTU1
103515543	993.324	1049.75	756.975	1552.14	1069.22	1299.49	933.351	1306.95	-0.485073	0.0439804	0.758741	uncharacterized LOC103515543
103512169	876.514	740.332	592.009	1202.43	943.714	951.108	736.285	1032.42	-0.486735	0.0408666	0.745137	rho GTPase-activating protein 20%2C transcript variant X2
103515666	872.123	890.297	751.126	1162.35	1105.63	1259.9	837.848	1175.96	-0.488539	0.0141543	0.525765	uncharacterized LOC103515666
103511474	751.8	757.416	788.565	963.948	1111.38	1150.04	765.927	1075.12	-0.489435	0.01276	0.507892	protein gone early
103514913	207.272	155.66	196.556	281.569	261.557	243.468	186.496	262.198	-0.491689	0.0429369	0.752451	39S ribosomal protein L9%2C mitochondrial
novel.1765	741.261	528.673	754.636	1064.15	944.672	842.241	674.856	950.354	-0.494202	0.0353751	0.721553	-
103517586	416.3	513.487	355.673	651.316	580.6	584.917	428.487	605.611	-0.498066	0.0302205	0.677236	uncharacterized LOC103517586
103524367	1065.34	1146.57	767.505	1337.7	1569.34	1307.4	993.138	1404.82	-0.499674	0.031945	0.694629	histone-lysine N-methyltransferase%2C H3 lysine-79 specific
novel.2283	3735.29	3999.69	5405.3	5719.56	6020.61	6839.87	4380.09	6193.34	-0.499946	0.0256877	0.631935	-
103507936	887.932	635.926	610.728	1057.14	1137.25	826.405	711.529	1006.93	-0.500262	0.0430391	0.752919	alpha-taxilin%2C transcript variant X2
novel.8146	215.176	191.727	224.636	285.577	315.21	291.964	210.513	297.584	-0.500294	0.0258666	0.635132	PF01400:Astacin (Peptidase family M12A)
103505582	507.641	407.183	533.51	840.699	525.031	682.898	482.778	682.876	-0.500523	0.0488173	0.78019	interferon regulatory factor 2-binding protein-like B
103511555	233.62	246.777	255.055	340.688	373.653	326.603	245.151	346.982	-0.501991	0.0208637	0.590359	DDB1- and CUL4-associated factor 5
103510024	214.298	209.761	209.426	245.496	350.659	301.861	211.162	299.339	-0.503575	0.0377653	0.73306	probable G-protein coupled receptor Mth-like 1%2C transcript variant X2
103524610	1486.03	1564.19	1157.11	2414.88	2028.27	1523.16	1402.44	1988.77	-0.503592	0.0422448	0.752021	terminal nucleotidyltransferase 5C%2C transcript variant X2
novel.9157	252.064	235.388	303.024	333.674	380.36	406.77	263.492	373.601	-0.505475	0.0291109	0.666579	-
103505783	209.907	232.54	202.406	345.699	311.378	260.293	214.951	305.79	-0.507893	0.0320108	0.694629	guanine nucleotide exchange factor DBS
103509035	212.542	169.897	205.916	265.537	284.551	287.015	196.118	279.034	-0.509072	0.0283912	0.664575	semaphorin-5B
113468917	337.256	309.421	303.024	467.946	452.216	432.502	316.567	450.888	-0.50957	0.0141372	0.525765	tensin-like
103505784	497.101	488.809	336.954	626.266	718.564	544.339	440.955	629.723	-0.512683	0.0387785	0.735597	uncharacterized LOC103505784
103512825	216.055	162.304	173.157	241.488	242.396	303.84	183.838	262.575	-0.512817	0.0421899	0.752021	40S ribosomal protein S9-like
103506883	763.217	759.315	733.576	869.758	993.535	1361.84	752.036	1075.04	-0.515418	0.0291658	0.666579	protein no-on-transient A%2C transcript variant X2
103515076	710.521	560.944	517.13	904.828	895.81	758.116	596.198	852.918	-0.51569	0.0219562	0.59946	putative uncharacterized protein DDB_G0286901
103507053	1277.01	1295.58	1389.93	1468.97	1769.58	2437.65	1320.84	1892.07	-0.518631	0.0322703	0.695997	innexin inx3%2C transcript variant X1
103524682	412.787	425.216	482.031	676.367	634.253	580.958	440.011	630.526	-0.519878	0.012358	0.498028	apoptosis-stimulating of p53 protein 2-like
113466232	227.472	236.337	246.865	302.612	294.132	423.595	236.891	340.113	-0.522239	0.0349698	0.721553	protein PET117%2C mitochondrial-like
103515121	457.579	361.624	361.523	553.118	560.48	585.907	393.575	566.501	-0.524385	0.0154007	0.528122	uncharacterized LOC103515121
103505608	154.576	139.524	121.678	232.47	202.156	165.281	138.592	199.969	-0.526511	0.046761	0.771366	uncharacterized serine-rich protein C215.13-like
103506815	3891.62	3143.56	2879.31	5713.55	4453.18	4156.77	3304.83	4774.5	-0.530602	0.0200883	0.58196	uncharacterized LOC103506815
103524728	352.187	331.251	359.183	448.907	439.761	620.546	347.54	503.072	-0.533737	0.0236932	0.616024	serrate RNA effector molecule homolog
103512976	1076.76	753.62	817.814	1158.34	1495.57	1186.66	882.731	1280.19	-0.535942	0.0229947	0.609313	SUN domain-containing ossification factor
103515070	208.15	226.845	162.627	283.573	299.881	287.015	199.207	290.156	-0.540164	0.0246962	0.623789	atypical protein kinase C
103523797	696.469	584.672	645.828	1004.03	753.055	1053.05	642.323	936.711	-0.544108	0.0161052	0.534452	uncharacterized LOC103523797
108252992	97.4881	100.609	91.2582	155.314	123.593	143.508	96.4518	140.805	-0.544304	0.0418325	0.750773	uncharacterized LOC108252992
103512409	359.213	337.895	216.446	452.915	476.168	405.78	304.518	444.955	-0.544755	0.0368475	0.727106	protein retinal degeneration B
113468708	2876.34	2964.17	2127.02	3402.88	4231.86	4008.31	2655.84	3881.02	-0.547028	0.0139073	0.525765	cathepsin B-like cysteine proteinase 3
103509812	353.065	272.404	264.415	342.693	421.558	539.39	296.628	434.547	-0.549691	0.0365192	0.723752	LHFPL tetraspan subfamily member 3 protein-like
103507992	364.482	388.2	403.642	634.282	515.45	546.318	385.441	565.35	-0.55306	0.00906174	0.438242	zinc finger protein 628
113468113	505.006	458.436	615.408	562.136	800.959	954.078	526.283	772.391	-0.554277	0.0353613	0.721553	uncharacterized LOC113468113
103509965	389.074	393.895	451.611	732.48	554.731	527.514	411.527	604.908	-0.556379	0.0163148	0.534704	mitogen-activated protein kinase kinase kinase 13%2C transcript variant X2
108253186	124.714	119.592	119.338	204.413	137.964	192.993	121.215	178.457	-0.557145	0.0402248	0.740306	neurofilament heavy polypeptide
113468192	115.053	114.846	93.5982	132.267	169.581	175.178	107.833	159.009	-0.55785	0.0404637	0.741746	uncharacterized LOC113468192
103508925	2569.82	3687.42	2451.1	4060.2	4904.44	3861.84	2902.78	4275.49	-0.558564	0.0193961	0.581062	elongation of very long chain fatty acids protein AAEL008004-like
103508256	336.378	262.913	284.305	431.873	406.228	464.173	294.532	434.091	-0.558717	0.0122933	0.498028	putative phosphatidate phosphatase
103508741	181.802	152.812	135.717	195.395	205.988	292.953	156.777	231.445	-0.559673	0.0429193	0.752451	B-cell receptor CD22
108253443	282.803	202.168	306.534	353.715	439.761	373.12	263.835	388.865	-0.560955	0.0267332	0.64535	uncharacterized LOC108253443
novel.744	266.994	236.337	253.885	346.701	392.815	379.058	252.405	372.858	-0.562822	0.00936816	0.445028	-
103524288	122.958	146.168	107.638	162.328	193.533	201.9	125.588	185.921	-0.563955	0.0326078	0.699009	glucosylceramidase-like
103524504	577.024	388.2	303.024	554.12	569.103	755.146	422.749	626.123	-0.564959	0.0497825	0.783797	elongation of very long chain fatty acids protein AAEL008004
103523995	247.672	253.421	215.276	312.632	361.198	386.975	238.79	353.602	-0.565188	0.0131283	0.516429	spidroin-1-like
novel.4741	910.767	638.774	462.141	849.717	1097.97	1031.27	670.561	992.986	-0.565273	0.0442901	0.758861	-
113472450	373.265	362.573	277.285	408.826	474.252	617.577	337.708	500.219	-0.5654	0.0269785	0.647941	uncharacterized LOC113472450
novel.4221	148.428	126.236	106.468	186.377	205.988	174.188	127.044	188.851	-0.568562	0.029853	0.674552	PF10545:Alcohol dehydrogenase transcription factor Myb/SANT-like
103512961	661.338	595.113	552.229	664.343	1041.44	979.81	602.893	895.197	-0.569942	0.0199552	0.581827	uncharacterized LOC103512961
103524197	448.796	363.522	360.353	680.375	436.887	625.495	390.89	580.919	-0.570658	0.0239636	0.617711	tribbles homolog 3
103509967	103.636	84.4738	79.5585	142.288	116.886	139.549	89.2227	132.908	-0.571394	0.0413327	0.746652	cat eye syndrome critical region protein 2-like
103512567	590.198	415.725	382.583	766.549	662.995	639.351	462.835	689.632	-0.573932	0.0199933	0.581827	guanine deaminase-like%2C transcript variant X6
103512074	123.836	95.8635	104.128	150.304	137.964	194.972	107.943	161.08	-0.575911	0.0401069	0.740306	integrator complex subunit 3 homolog
103519302	113.297	103.457	128.698	152.308	182.036	180.127	115.15	171.49	-0.577036	0.0260803	0.638269	DNA repair protein RAD51 homolog 3-like
103514349	355.7	294.234	314.724	381.771	517.366	540.38	321.553	479.839	-0.57718	0.0159168	0.534452	UDP-glucuronosyltransferase 2A3-like
103523391	73.7748	83.5246	86.5783	103.209	125.509	134.6	81.2926	121.106	-0.577333	0.0419627	0.750773	sideroflexin-1-like
103508405	98.3663	87.3212	88.9183	106.215	145.629	158.353	91.5353	136.732	-0.578255	0.0446459	0.759187	integrator complex subunit 1
103515178	246.794	311.319	262.075	460.931	358.324	406.77	273.396	408.675	-0.579704	0.0128488	0.508569	zinc finger protein 395%2C transcript variant X2
103521402	164.237	148.066	111.148	223.452	219.402	192.003	141.15	211.619	-0.580406	0.0274114	0.653904	uncharacterized LOC103521402
103513191	180.046	207.862	177.837	278.563	276.887	290.974	188.582	282.141	-0.580599	0.0104619	0.463265	protein kinase C and casein kinase substrate in neurons protein 1-like
113468899	185.315	214.506	187.196	291.589	243.354	344.418	195.673	293.12	-0.582543	0.0185232	0.570597	uncharacterized LOC113468899
103516591	97.4881	74.9823	95.9382	153.31	143.713	105.899	89.4695	134.307	-0.586855	0.046328	0.77037	NECAP-like protein CG9132
103513575	838.749	678.638	642.318	1126.28	1093.18	1027.32	719.901	1082.26	-0.587428	0.00512358	0.366379	transmembrane protein 189
103524616	79.0444	76.8806	72.5386	97.1964	119.761	126.683	76.1545	114.547	-0.587837	0.0398742	0.740306	neural cell adhesion molecule 1%2C transcript variant X3
103507609	536.624	439.453	448.101	838.695	615.091	687.846	474.726	713.877	-0.587883	0.0099016	0.44964	midnolin homolog
103516900	1830.32	1587.92	932.472	1761.56	2423.96	2364.41	1450.24	2183.31	-0.589702	0.0386177	0.734514	uncharacterized LOC103516900
108252208	110.662	114.846	102.958	121.245	159.042	214.766	109.489	165.018	-0.591019	0.0473776	0.774325	zinc finger CCCH domain-containing protein 10
103516151	411.909	366.369	382.583	496.002	524.073	734.363	386.954	584.813	-0.595577	0.0133941	0.522922	transcriptional activator GLI3
103505318	209.028	252.472	183.686	381.771	308.503	286.025	215.062	325.433	-0.596047	0.0177255	0.561902	uncharacterized LOC103505318
103510837	101.001	110.101	93.5982	123.249	140.839	196.952	101.567	153.68	-0.59625	0.0414389	0.747061	-
103513669	121.201	104.406	127.528	153.31	170.539	209.818	117.712	177.889	-0.596969	0.0255919	0.631935	uncharacterized LOC103513669
103511222	215.176	192.676	190.706	278.563	335.33	292.953	199.52	302.282	-0.598605	0.00902832	0.438242	uncharacterized LOC103511222
103520373	137.01	111.05	91.2582	127.257	210.779	177.158	113.106	171.731	-0.599374	0.0491654	0.781025	extensin-3-like
103511545	80.8009	112.948	135.717	170.344	162.875	164.291	109.822	165.837	-0.599675	0.0357833	0.721553	double-stranded RNA-specific editase B2-like%2C transcript variant X2
108252490	115.932	102.507	93.5982	147.298	144.671	182.106	104.012	158.025	-0.600713	0.0255044	0.631935	elongation factor Tu%2C mitochondrial-like
103521966	60.6007	58.8469	62.0088	96.1944	83.3534	96.0016	60.4855	91.8498	-0.603013	0.0428066	0.752451	Golgi SNAP receptor complex member 1-like
113467042	148.428	114.846	116.998	166.336	217.485	194.972	126.757	192.931	-0.604187	0.0225785	0.607803	uncharacterized LOC113467042
103512271	790.444	584.672	806.115	1028.08	996.409	1297.51	727.077	1107.33	-0.607176	0.00953495	0.448871	myosin-I heavy chain
103506505	282.803	402.437	238.675	360.729	509.701	538.401	307.972	469.61	-0.607599	0.0315714	0.692519	glycerol kinase
103509742	238.011	188.88	211.766	240.486	272.096	462.193	212.886	324.925	-0.609658	0.0433217	0.755996	laminin subunit alpha-2-like
103511826	962.585	968.126	594.349	1440.91	1320.24	1095.61	841.687	1285.59	-0.610183	0.0182841	0.566926	uncharacterized LOC103511826
113468276	96.6098	106.304	92.4282	130.263	143.713	178.147	98.4474	150.708	-0.613309	0.0252521	0.631935	uncharacterized LOC113468276
103505038	931.845	980.465	694.967	1285.6	1250.3	1459.82	869.092	1331.91	-0.615141	0.00582583	0.369633	protein TANC1
103506366	677.147	413.827	441.082	609.231	1039.52	701.702	510.685	783.485	-0.616804	0.0360165	0.721553	peptide methionine sulfoxide reductase
103512079	593.711	533.419	464.481	733.482	820.121	888.757	530.537	814.12	-0.61685	0.00411719	0.316844	ephrin type-A receptor 5
103509342	99.2446	73.084	77.2185	117.237	134.132	132.621	83.1824	127.997	-0.619101	0.0294285	0.670261	nucleolar complex protein 3 homolog
113467512	463.727	409.081	361.523	549.11	852.696	494.854	411.444	632.22	-0.619135	0.0226092	0.607803	uncharacterized LOC113467512
103522691	98.3663	89.2195	85.4084	134.271	111.138	175.178	90.9981	140.196	-0.621613	0.0343189	0.714554	heat shock protein 60A
novel.5172	144.915	141.422	157.947	262.531	235.689	185.075	148.095	227.765	-0.622067	0.0149749	0.525765	-
103518316	1021.43	826.704	655.187	1147.32	1574.13	1134.2	834.44	1285.22	-0.622424	0.0143518	0.525765	acyl-CoA Delta(11) desaturase-like
103524265	87.8271	73.084	73.7086	144.292	118.803	98.9707	78.2066	120.688	-0.623738	0.0355779	0.721553	GTP-binding protein 1-like
103505293	683.295	733.688	559.249	982.986	806.708	1258.91	658.744	1016.2	-0.624736	0.0113287	0.475367	helicase domino
113469419	77.2878	69.2875	64.3488	97.1964	120.719	107.878	70.308	108.598	-0.624853	0.0314442	0.69187	uncharacterized LOC113469419
103516170	82.5575	87.3212	60.8388	144.292	114.012	98.9707	76.9058	119.091	-0.626245	0.0426044	0.752451	neurobeachin-like
103510493	217.811	155.66	166.137	255.516	249.102	329.572	179.869	278.064	-0.626702	0.0168124	0.54391	tyrosine-protein kinase Dnt
113472103	64.992	64.5418	71.3686	78.1579	110.18	121.734	66.9675	103.357	-0.628066	0.0442616	0.758861	uncharacterized LOC113472103
103518745	387.317	359.725	376.733	633.28	524.073	579.968	374.592	579.107	-0.62835	0.00255907	0.262768	uncharacterized LOC103518745
103513649	65.8703	82.5755	106.468	132.267	125.509	134.6	84.9713	130.792	-0.628397	0.0329773	0.700583	protein HEXIM-like
103509136	118.567	80.6772	116.998	141.286	198.324	149.446	105.414	163.018	-0.63043	0.0324647	0.697763	transmembrane protein 18
103524537	1908.48	1809.07	1049.47	2366.78	2752.58	2266.43	1589.01	2461.93	-0.631156	0.0179051	0.563457	ras-related protein Rab-44
novel.706	117.688	122.439	160.287	212.429	216.527	190.024	133.472	206.327	-0.632288	0.0141834	0.525765	-
113473687	106.271	90.1686	90.0883	120.243	124.551	200.911	95.5092	148.568	-0.635828	0.0399893	0.740306	uncharacterized LOC113473687
103510263	204.637	197.422	169.647	311.63	243.354	336.5	190.569	297.161	-0.63907	0.00990784	0.44964	gastrula zinc finger protein XlCGF57.1
103504819	92.2184	85.4229	74.8786	109.221	127.425	157.363	84.1733	131.336	-0.639116	0.0277746	0.657039	probable metabotropic glutamate receptor mgl-1
103517252	93.0967	110.101	94.7682	171.346	115.928	178.147	99.3218	155.141	-0.64249	0.0268928	0.647151	zinc finger protein 721-like
113466583	99.2446	126.236	105.298	152.308	181.078	183.096	110.26	172.161	-0.642823	0.0146762	0.525765	zinc finger protein 358-like%2C transcript variant X2
103511108	844.018	792.535	721.876	875.77	1209.1	1601.35	786.143	1228.74	-0.644054	0.0138723	0.525765	endoplasmin homolog
103524904	788.687	933.008	882.163	1323.67	1213.89	1532.07	867.953	1356.55	-0.644394	0.0018548	0.211956	uncharacterized LOC103524904%2C transcript variant X5
103511123	110.662	77.8298	65.5187	125.253	136.048	137.569	84.6702	132.957	-0.645199	0.0328339	0.699803	tyrosine-protein kinase Fer
113472646	80.8009	83.5246	90.0883	93.1883	126.467	178.147	84.8046	132.601	-0.646242	0.0443193	0.758861	uncharacterized LOC113472646
novel.4285	181.802	169.897	164.967	208.421	372.695	227.633	172.222	269.583	-0.646311	0.026353	0.640518	-
103514009	177.411	211.659	176.667	301.609	213.653	371.14	188.579	295.468	-0.647136	0.0199269	0.581827	E3 ubiquitin-protein ligase HECW2
103512323	121.201	125.287	69.0287	174.352	193.533	128.662	105.172	165.516	-0.649306	0.0438856	0.758741	ras association domain-containing protein 10%2C transcript variant X1
113468974	144.915	83.5246	77.2185	141.286	147.545	192.993	101.886	160.608	-0.651617	0.0469073	0.771983	uncharacterized LOC113468974
103508436	2460.92	1647.71	1814.64	3086.24	2712.34	3522.37	1974.42	3106.98	-0.653855	0.00555903	0.366379	uncharacterized LOC103508436
103509352	134.375	131.931	80.7285	148.3	148.503	251.386	115.678	182.73	-0.655517	0.0485333	0.779724	sorbitol dehydrogenase-like
113466031	490.953	279.048	493.731	555.122	754.013	684.877	421.244	664.671	-0.658583	0.0189766	0.578277	uncharacterized LOC113466031
novel.113	281.925	228.744	153.267	394.798	414.851	240.499	221.312	350.049	-0.658951	0.0363061	0.723637	-
103520864	838.749	713.756	448.101	1059.14	1296.29	806.611	666.869	1054.01	-0.659417	0.0240034	0.617711	uncharacterized LOC103520864%2C transcript variant X1
103515412	168.628	155.66	114.658	215.435	247.186	232.581	146.315	231.734	-0.659701	0.0109417	0.471257	aldose 1-epimerase-like
103516881	102.758	69.2875	62.0088	139.281	141.797	90.0633	78.018	123.714	-0.660299	0.0484913	0.779724	putative protein TPRXL
103522505	83.4357	46.508	53.819	101.205	91.9762	98.9707	61.2542	97.3838	-0.663789	0.0466592	0.771366	non-lysosomal glucosylceramidase-like%2C transcript variant X1
113470454	233.62	120.541	113.488	241.488	279.761	221.694	155.883	247.648	-0.664156	0.0410693	0.745137	uncharacterized LOC113470454%2C transcript variant X2
novel.5837	101.879	89.2195	101.788	175.354	120.719	169.24	97.629	155.104	-0.667876	0.0179675	0.563457	-
103513805	308.273	278.099	190.706	382.774	407.186	447.348	259.026	412.436	-0.668336	0.00910626	0.438897	irregular chiasm C-roughest protein
103518668	50.0614	62.6435	87.7483	109.221	89.1019	118.765	66.8177	105.696	-0.669006	0.0419183	0.750773	uncharacterized LOC103518668
103508435	50.9397	43.6606	46.7991	71.1438	72.8145	81.156	47.1331	75.0381	-0.66988	0.0372225	0.727367	uncharacterized LOC103508435
103509290	232.742	112.948	173.157	251.508	285.509	288.994	172.949	275.337	-0.669885	0.0259073	0.635132	uncharacterized LOC103509290
103511343	162.48	163.253	109.978	162.328	306.587	225.653	145.237	231.523	-0.670356	0.0328419	0.699803	uncharacterized LOC103511343
103509681	216.055	240.133	216.446	325.658	460.839	284.046	224.211	356.848	-0.670524	0.0107596	0.469782	uncharacterized LOC103509681
103522948	125.593	90.1686	100.618	209.423	146.587	148.456	105.46	168.155	-0.671035	0.0211305	0.591547	calpain-C-like
103520708	168.628	170.846	175.497	262.531	266.348	290.974	171.657	273.284	-0.671312	0.00294574	0.278274	ecotropic viral integration site 5 ortholog-like%2C transcript variant X1
103509100	227.472	207.862	116.998	217.439	302.755	363.222	184.111	294.472	-0.674306	0.0356344	0.721553	pancreatic triacylglycerol lipase-like
103515273	224.837	212.608	124.018	211.427	303.713	384.006	187.154	299.716	-0.67647	0.0357351	0.721553	uncharacterized LOC103515273%2C transcript variant X3
113470743	111.54	105.355	77.2185	164.332	184.91	122.724	98.0379	157.322	-0.678399	0.0226907	0.607803	PTB domain-containing adapter protein ced-6-like
103509122	128.228	111.05	69.0287	212.429	156.168	126.683	102.769	165.093	-0.678566	0.0409407	0.745137	uncharacterized LOC103509122
103508062	73.7748	68.3383	42.1192	101.205	106.347	89.0736	61.4108	98.8752	-0.679335	0.0386015	0.734514	protein-L-isoaspartate O-methyltransferase 1-like
103508700	1964.69	2075.78	1154.77	3314.7	2693.18	2320.86	1731.75	2776.25	-0.680478	0.0135497	0.525765	CCAAT/enhancer-binding protein-like
103508171	338.134	295.184	181.347	341.69	616.049	350.356	271.555	436.032	-0.681367	0.0374213	0.728378	uncharacterized LOC103508171
103523245	747.409	546.707	368.543	810.638	883.355	982.779	554.219	892.257	-0.685526	0.0149339	0.525765	phospholipase A1 member A
108254593	94.8533	70.2366	108.808	126.255	130.3	183.096	91.2993	146.55	-0.685547	0.0256075	0.631935	uncharacterized LOC108254593
103505397	4012.82	3238.48	2155.1	3543.16	5968.87	5631.43	3135.47	5047.82	-0.686779	0.0197397	0.581827	uncharacterized LOC103505397
103505797	127.349	154.71	163.797	208.421	182.994	325.614	148.619	239.01	-0.686882	0.0211654	0.591547	M-phase inducer phosphatase-like
novel.8549	43.9135	58.8469	53.819	81.164	65.1498	105.899	52.1931	84.0708	-0.689193	0.043973	0.758741	-
103518199	123.836	125.287	100.618	110.223	234.731	219.715	116.58	188.223	-0.689802	0.0380951	0.734476	tyrosine-protein kinase receptor Tie-2-like
103505287	50.0614	41.7623	44.4591	61.1235	65.1498	94.0222	45.4276	73.4318	-0.691324	0.0473149	0.774195	uncharacterized LOC103505287%2C transcript variant X1
113470394	50.9397	35.1183	39.7792	78.1579	64.1917	61.3618	41.9458	67.9038	-0.691356	0.0482362	0.778681	uncharacterized LOC113470394
103510073	395.222	336.946	280.795	413.836	559.522	664.093	337.654	545.817	-0.691561	0.00873379	0.436949	UDP-glucuronosyltransferase 2B18-like
113467892	126.471	84.4738	136.887	177.358	137.006	247.427	115.944	187.264	-0.693142	0.0318299	0.694629	myosin-VIIa-like
103505274	641.138	704.264	643.488	895.81	906.349	1414.29	662.963	1072.15	-0.693411	0.00546872	0.366379	PHD and RING finger domain-containing protein 1%2C transcript variant X1
103510472	453.188	397.691	277.285	516.043	645.75	666.073	376.055	609.288	-0.694353	0.00725772	0.411972	uncharacterized LOC103510472%2C transcript variant X2
103504905	60893.2	41397.8	30535.2	54493.1	100128	60858.1	44275.4	71826.3	-0.697993	0.0273751	0.653904	cuticle protein 19.8-like
103506597	51.818	35.1183	47.9691	69.1397	62.2755	88.0839	44.9685	73.1664	-0.702306	0.0449991	0.761813	uncharacterized LOC103506597
103512818	194.976	222.1	145.077	266.539	324.791	325.614	187.384	305.648	-0.703293	0.00668167	0.395825	protein serrate
113468171	58.8442	84.4738	77.2185	111.225	142.755	104.909	73.5121	119.629	-0.705338	0.0210625	0.591384	uncharacterized LOC113468171
103512742	100.123	92.0669	105.298	149.302	201.198	134.6	99.1626	161.7	-0.706948	0.0123885	0.498028	malectin
103509652	209.028	151.863	155.607	206.417	291.258	346.397	172.166	281.358	-0.707049	0.013582	0.525765	putative fatty acyl-CoA reductase CG5065
103524633	1041.63	791.586	405.982	1154.33	1594.25	909.541	746.399	1219.38	-0.707209	0.0402366	0.740306	uncharacterized LOC103524633
novel.4863	431.231	430.911	358.013	602.217	889.103	502.771	406.718	664.697	-0.708147	0.00851434	0.436949	-
103517128	395.222	399.589	416.512	555.122	630.42	794.735	403.774	660.092	-0.709394	0.0018358	0.21149	titin
103520367	6714.38	9652.79	5354.99	9134.46	17143	9280.48	7240.72	11852.7	-0.710967	0.024178	0.618417	pupal cuticle protein C1B-like
113466030	137.889	216.405	85.4084	264.535	226.108	231.591	146.567	240.745	-0.712438	0.0342809	0.714554	uncharacterized LOC113466030
novel.3243	36.8874	46.508	32.7594	63.1276	56.527	71.2589	38.7183	63.6378	-0.712763	0.0442087	0.758861	-
103512302	1396.45	1325.95	623.598	1617.27	2113.54	1757.72	1115.33	1829.51	-0.713285	0.0209163	0.590359	cathepsin B-like%2C transcript variant X2
113467043	259.968	215.456	140.397	358.725	212.695	441.409	205.274	337.61	-0.715078	0.0332956	0.706177	alpha-mannosidase At3g26720-like
103510298	364.482	358.776	279.625	497.004	472.336	681.908	334.294	550.416	-0.718008	0.00407967	0.315896	ATP-binding cassette sub-family A member 5-like
103505684	399.613	285.692	277.285	454.919	401.438	730.404	320.863	528.92	-0.719896	0.0150806	0.525765	COP1-interactive protein 1-like
103522004	75.5313	63.5926	79.5585	138.279	150.419	71.2589	72.8941	119.986	-0.720516	0.0402806	0.740306	tight junction protein ZO-1-like
103519149	68.5051	48.4063	59.6689	99.2005	122.635	69.2795	58.8601	97.0383	-0.720922	0.0357814	0.721553	uncharacterized LOC103519149
novel.1533	87.8271	72.1349	58.4989	114.231	120.719	126.683	72.8203	120.544	-0.721427	0.0144115	0.525765	-
113472426	133.497	111.999	80.7285	126.255	207.905	205.859	108.742	180.006	-0.723215	0.0233219	0.609726	uncharacterized LOC113472426
novel.7135	88.7054	106.304	97.1081	130.263	131.258	221.694	97.3725	161.072	-0.726365	0.0199869	0.581827	-
103522892	53.5745	39.864	46.7991	90.1822	61.3175	81.156	46.7459	77.5519	-0.728427	0.0329503	0.700583	pleckstrin homology domain-containing family H member 2-like
113465604	141.402	154.71	111.148	243.492	278.803	153.405	135.753	225.233	-0.728438	0.0164936	0.537275	uncharacterized LOC113465604
103521132	90.4619	92.0669	51.479	113.229	108.264	168.25	78.0026	129.914	-0.729754	0.0324999	0.697763	uncharacterized LOC103521132%2C transcript variant X2
113473945	128.228	160.405	157.947	198.401	317.126	224.663	148.86	246.73	-0.730699	0.00880898	0.436949	uncharacterized protein K02A2.6-like
103515188	781.661	728.942	284.305	1016.05	995.451	976.841	598.303	996.115	-0.73411	0.0303566	0.678475	putative fatty acyl-CoA reductase CG5065
103509683	331.986	335.048	228.146	453.917	590.181	447.348	298.393	497.148	-0.734609	0.00413664	0.316844	uncharacterized LOC103509683
novel.2464	2768.31	1650.56	1162.96	1969.98	4340.13	2987.93	1860.61	3099.34	-0.735889	0.0395145	0.740306	-
103507864	62.3572	41.7623	43.2892	65.1316	78.563	102.93	49.1362	82.208	-0.737887	0.0369919	0.727106	phospholipase A2-like
103506952	59.7224	48.4063	56.1589	72.1458	90.06	111.837	54.7626	91.3476	-0.738201	0.0240633	0.617711	regulatory-associated protein of mTOR-like
novel.5366	36.8874	37.0166	33.9293	71.1438	54.6109	54.4339	35.9444	60.0628	-0.73832	0.0384883	0.734514	-
novel.4626	126.471	86.372	94.7682	186.377	158.084	170.23	102.537	171.563	-0.739682	0.00756799	0.4189	-
novel.8419	69.3834	59.796	42.1192	110.223	95.8085	82.1457	57.0995	96.059	-0.742959	0.0243764	0.618836	-
103514634	1548.39	1278.5	829.514	1620.27	2940.36	1568.69	1218.8	2043.11	-0.744878	0.0198164	0.581827	uncharacterized LOC103514634
113466996	32.496	49.3555	37.4393	57.1154	80.4792	62.3515	39.7636	66.6487	-0.745916	0.0401814	0.740306	uncharacterized LOC113466996%2C transcript variant X2
113467884	26.3481	34.1692	44.4591	51.1033	55.569	68.2898	34.9921	58.3207	-0.746584	0.0494873	0.783503	translation initiation factor IF-2-like
113466297	510.275	402.437	424.702	398.806	656.288	1189.63	445.805	748.241	-0.74686	0.0353066	0.721553	uncharacterized LOC113466297
103523801	181.802	182.236	104.128	273.553	350.659	163.302	156.055	262.505	-0.747534	0.0307036	0.682998	gamma-gliadin-like
103521933	76.4096	92.0669	73.7086	132.267	147.545	127.672	80.7284	135.828	-0.749317	0.00670417	0.395825	protein phosphatase 1 regulatory subunit 3B-like
113469424	33.3743	40.8132	44.4591	61.1235	53.6528	84.1251	39.5489	66.3005	-0.749587	0.0397378	0.740306	neuralized-like protein 4%2C transcript variant X3
103518189	661.338	494.504	361.523	779.575	1026.11	751.188	505.788	852.291	-0.751444	0.00660933	0.395165	uncharacterized LOC103518189
113467745	241.524	158.507	214.106	420.85	378.444	238.519	204.712	345.938	-0.756817	0.0107748	0.469782	uncharacterized LOC113467745
103522835	229.229	198.371	242.185	365.739	343.953	422.605	223.262	377.432	-0.758313	0.00096561	0.154537	fasciclin-2
103508007	128.228	101.558	97.1081	189.383	241.438	123.713	108.965	184.845	-0.760647	0.0166917	0.541238	lysophospholipid acyltransferase 7%2C transcript variant X2
novel.4661	151.063	193.625	76.0485	241.488	226.108	249.406	140.245	239.001	-0.764639	0.0224425	0.607803	PF06585:Haemolymph juvenile hormone binding protein (JHBP)
103507855	17361.7	13259.5	7407.13	13505.3	32875.7	18447.1	12676.1	21609.4	-0.769507	0.0363607	0.723637	cuticle protein 7-like
novel.1674	47.4266	29.4234	35.0993	66.1336	68.9821	56.4133	37.3165	63.843	-0.770753	0.0346233	0.719372	-
novel.234	3273.32	2762.96	1531.5	3592.26	5479.29	3853.92	2522.59	4308.49	-0.77199	0.0117233	0.487153	-
novel.5986	77.2878	90.1686	38.6093	104.211	164.791	85.1148	68.6886	118.039	-0.775308	0.0486231	0.78019	PF16009:Domain of unknown function (DUF4779)
novel.763	347.795	263.862	182.516	404.818	576.767	380.048	264.725	453.878	-0.775488	0.00992707	0.44964	-
103510859	419.813	257.218	136.887	356.721	497.246	542.359	271.306	465.442	-0.776077	0.0349913	0.721553	kallikrein-15
103519105	313.543	198.371	362.693	353.715	544.192	599.762	291.536	499.223	-0.777275	0.0110133	0.471476	protein transport protein Sec61 gamma-1 subunit
108252003	76.4096	129.084	109.978	203.411	142.755	194.972	105.157	180.379	-0.780136	0.0103989	0.463265	arginine/serine-rich protein PNISR-like
103521665	389.952	201.218	147.417	304.616	339.162	627.474	246.196	423.751	-0.781096	0.045532	0.763249	peptidyl-prolyl cis-trans isomerase FKBP14-like
103508662	64.1138	77.8298	71.3686	107.217	85.2696	174.188	71.1041	122.225	-0.781757	0.0236442	0.616024	paired box protein Pax-6-like
103512707	100.123	100.609	70.1987	108.219	196.407	162.312	90.3102	155.646	-0.781969	0.0154122	0.528122	chorion peroxidase-like
113465939	187.072	144.27	67.8587	229.464	241.438	219.715	133.067	230.205	-0.785317	0.0242472	0.618836	uncharacterized LOC113465939%2C transcript variant X1
novel.5433	49.1832	30.3726	44.4591	57.1154	79.5211	77.1971	41.3383	71.2779	-0.78669	0.0298897	0.674552	-
108253839	226.594	190.778	208.256	234.474	389.941	455.265	208.543	359.893	-0.78714	0.00697584	0.406236	synaptic vesicle 2-related protein-like
103517489	113.297	122.439	85.4084	189.383	198.324	168.25	107.048	185.319	-0.787896	0.00344286	0.299296	filaggrin-2
novel.6141	80.8009	54.1012	62.0088	80.162	142.755	117.775	65.637	113.564	-0.789112	0.0202096	0.583238	-
113465657	92.2184	81.6263	69.0287	130.263	119.761	171.219	80.9578	140.414	-0.790443	0.00744112	0.413493	ATP-binding cassette sub-family F member 1-like
103515824	266.994	133.829	139.227	185.375	340.12	410.728	180.017	312.074	-0.791621	0.0319013	0.694629	uncharacterized LOC103515824
113471629	2020.9	2084.32	1060	2547.15	3391.62	3011.68	1721.74	2983.48	-0.792691	0.00573307	0.369633	cathepsin B-like cysteine proteinase
113466272	51.818	43.6606	38.6093	89.1802	70.8983	73.2383	44.6959	77.7723	-0.793571	0.0172253	0.553087	uncharacterized LOC113466272
103520674	192.341	207.862	182.516	363.735	238.563	409.739	194.24	337.346	-0.795547	0.00357485	0.300925	MOG interacting and ectopic P-granules protein 1-like
103521014	61.479	55.9995	47.9691	77.1559	119.761	91.053	55.1492	95.9899	-0.796346	0.0149887	0.525765	39S ribosomal protein L2%2C mitochondrial
103508921	459.336	327.454	320.574	639.292	687.905	600.752	369.121	642.65	-0.79851	0.000744137	0.131805	MDS1 and EVI1 complex locus protein EVI1-A
103513138	177.411	154.71	134.547	219.443	262.515	331.552	155.556	271.17	-0.799517	0.00285993	0.275682	histone-lysine N-methyltransferase ASHR1-like
113470376	38.6439	39.864	49.1391	72.1458	63.2336	86.1045	42.549	73.828	-0.799801	0.0188222	0.576048	oocyte zinc finger protein XlCOF15-like
novel.4165	71.1399	64.5418	40.9492	76.1539	109.222	123.713	58.877	103.03	-0.800402	0.0219415	0.59946	-
103510282	566.485	386.301	599.029	836.691	594.971	1271.77	517.272	901.145	-0.80113	0.0104465	0.463265	myosin-VIIa-like
113473882	21.9568	40.8132	29.2494	54.1093	53.6528	52.4545	30.6731	53.4055	-0.801489	0.0418608	1	uncharacterized LOC113473882
103521259	43.0353	35.1183	49.1391	76.1539	71.8564	73.2383	42.4309	73.7495	-0.80177	0.0163074	0.534704	uncharacterized LOC103521259
108252512	105.393	99.6601	63.1788	173.35	167.665	128.662	89.4105	156.559	-0.802395	0.00881915	0.436949	uncharacterized LOC108252512
108253885	129.106	108.202	126.358	237.48	138.922	258.314	121.222	211.572	-0.803327	0.00843865	0.436949	ecdysone-induced protein 75B-like
113468946	39.5222	42.7115	63.1788	64.1296	68.9821	119.755	48.4708	84.2888	-0.8052	0.0359164	0.721553	-
103505120	992.446	704.264	267.925	883.786	1378.68	1174.78	654.878	1145.75	-0.805919	0.0389812	0.736484	nose resistant to fluoxetine protein 6
103513765	61.479	109.151	71.3686	105.213	195.449	122.724	80.6664	141.129	-0.807065	0.0233133	0.609726	adenosine deaminase-like
103512419	187.072	149.016	191.876	269.545	259.641	395.883	175.988	308.356	-0.809777	0.00292821	0.278274	major facilitator superfamily domain-containing protein 12-like
103505908	327.595	341.692	286.644	475.962	571.019	633.413	318.644	560.131	-0.812919	0.00033234	0.0888538	uncharacterized LOC103505908
103512321	3111.71	2617.74	1261.24	3302.67	4383.24	4602.14	2330.23	4096.02	-0.813411	0.011339	0.475367	cathepsin B-like
103521867	28.1047	34.1692	39.7792	42.085	76.6468	60.3721	34.0177	59.7013	-0.818375	0.0373381	0.727758	uncharacterized LOC103521867
113472735	36.8874	26.576	22.2296	54.1093	52.6947	45.5265	28.5643	50.7769	-0.820426	0.0377815	1	uncharacterized LOC113472735
103513960	147.55	165.151	46.7991	208.421	272.096	156.374	119.833	212.297	-0.82051	0.0490747	0.781025	putative uncharacterized protein DDB_G0282133
103509826	30.7395	51.2537	53.819	64.1296	72.8145	101.94	45.2707	79.628	-0.821214	0.027582	0.654427	gamma-hordein-3-like
103512512	166.871	84.4738	107.638	127.257	168.623	339.47	119.661	211.783	-0.821884	0.0400087	0.740306	alpha-methylacyl-CoA racemase%2C transcript variant X1
103518555	51.818	37.9657	29.2494	47.0952	83.3534	81.156	39.6777	70.5349	-0.822555	0.0368904	0.727106	histidine-rich glycoprotein-like
103524191	42.157	52.2029	60.8388	68.1377	94.8505	110.847	51.7329	91.2784	-0.824888	0.0160591	0.534452	ecdysone 20-monooxygenase
103512199	78.1661	56.9486	78.3885	91.1843	113.054	174.188	71.1677	126.142	-0.826908	0.0156448	0.529084	protein mab-21-like
103516541	164.237	149.016	107.638	207.419	220.36	320.665	140.297	249.481	-0.827004	0.00475581	0.346357	protein trachealess
103517104	51.818	37.0166	39.7792	94.1903	55.569	79.1766	42.8713	76.312	-0.827647	0.0226152	0.607803	activating transcription factor 7-interacting protein 1-like%2C transcript variant X2
103505009	147.55	120.541	80.7285	196.397	169.581	255.344	116.273	207.107	-0.827747	0.00777423	0.423695	argininosuccinate lyase%2C transcript variant X1
103520078	375.022	392.945	156.777	452.915	702.277	488.915	308.248	548.036	-0.828119	0.0176748	0.561553	putative fatty acyl-CoA reductase CG5065
108251805	177.411	198.371	167.307	356.721	274.012	335.511	181.029	322.081	-0.830036	0.000522744	0.105007	uncharacterized LOC108251805%2C transcript variant X1
103515362	7473.21	9169.67	4169.8	12567.4	19329.4	5105.9	6937.56	12334.2	-0.830121	0.0453687	0.763249	uncharacterized LOC103515362
novel.8913	179.167	134.778	90.0883	192.389	277.845	250.396	134.678	240.21	-0.830262	0.00789869	0.425075	-
103516216	386.439	495.453	314.724	652.318	953.295	524.545	398.872	710.053	-0.831273	0.00437871	0.331798	neural cell adhesion molecule 2-like
novel.6948	123.836	104.406	72.5386	141.286	163.833	232.581	100.26	179.233	-0.833244	0.00923298	0.441998	-
103514139	52.6963	38.9149	35.0993	100.202	59.4013	67.3001	42.2368	75.6346	-0.833925	0.0247803	0.624798	calpain-C-like
103505824	101.001	58.8469	57.3289	89.1802	110.18	189.034	72.3923	129.465	-0.834115	0.0291522	0.666579	uncharacterized LOC103505824%2C transcript variant X5
103515525	844.018	806.772	380.243	1318.66	1312.58	995.645	677.011	1208.96	-0.835378	0.00739356	0.413493	solute carrier organic anion transporter family member 4A1-like
novel.1035	226.594	81.6263	136.887	195.395	257.725	344.418	148.369	265.846	-0.839728	0.025541	0.631935	-
novel.4309	16.6871	22.7794	28.0795	41.083	37.3653	41.5677	22.5153	40.0053	-0.840009	0.0491952	1	-
103519714	35.1308	37.9657	25.7395	53.1073	59.4013	65.3207	32.9454	59.2764	-0.840355	0.0224639	0.607803	phospholipase B1%2C membrane-associated-like
103506480	48.3049	55.0503	45.6291	64.1296	92.9343	110.847	49.6614	89.3037	-0.845244	0.0138004	0.525765	LDLR chaperone boca-like
novel.169	98.3663	74.9823	77.2185	76.1539	119.761	255.344	83.5224	150.42	-0.847442	0.0427733	0.752451	-
113468879	31.6178	28.4743	28.0795	45.0911	53.6528	60.3721	29.3905	53.0387	-0.849661	0.0241776	1	uncharacterized LOC113468879
103518351	120.323	103.457	56.1589	162.328	160.958	184.086	93.3129	169.124	-0.850841	0.00859159	0.436949	uncharacterized LOC103518351
novel.2756	43.0353	32.2709	42.1192	81.164	51.7366	79.1766	39.1418	70.6924	-0.853147	0.0193016	0.579456	-
novel.4841	112.419	94.9143	51.479	127.257	207.905	134.6	86.2707	156.587	-0.854063	0.0170293	0.548421	-
113470711	136.132	112.948	150.927	208.421	316.168	197.941	133.336	240.844	-0.855021	0.00304246	0.285024	uncharacterized LOC113470711
103523802	275.777	331.251	163.797	446.903	628.504	323.634	256.942	466.347	-0.858151	0.00992568	0.44964	gamma-gliadin-like
103505911	86.0705	106.304	86.5783	137.277	104.431	264.252	92.9843	168.653	-0.858216	0.0200375	0.581827	protein NDNF-like%2C transcript variant X1
103516670	279.29	276.201	273.775	406.822	396.647	700.713	276.422	501.394	-0.858914	0.00218772	0.233185	protein extra-macrochaetae%2C transcript variant X3
novel.2352	25.4699	34.1692	35.0993	54.1093	42.1558	75.2177	31.5794	57.1609	-0.860229	0.0311146	0.688897	-
103515231	484.806	370.166	231.656	598.209	759.762	619.557	362.209	659.176	-0.861727	0.00330657	0.292838	nuclear hormone receptor FTZ-F1-like
103518966	55.3311	60.7452	51.479	62.1255	138.922	103.919	55.8518	101.656	-0.863467	0.0181642	0.564445	uncharacterized LOC103518966
103520744	2245.74	1597.41	773.355	1955.95	4265.4	2182.3	1538.83	2801.22	-0.863844	0.026734	0.64535	keratin%2C type I cytoskeletal 9-like
103505853	43.9135	25.6269	25.7395	59.1195	40.2396	75.2177	31.76	58.1923	-0.865277	0.0400023	0.740306	transposable element P transposase%2C transcript variant X2
novel.2367	20.2002	19.932	30.4194	43.0871	49.8204	34.6397	23.5172	42.5158	-0.865447	0.0427351	1	-
103518951	8897.76	7119.52	4126.51	9755.71	16212.7	10751.2	6714.6	12239.9	-0.866114	0.00580503	0.369633	cuticle protein 64-like
103509438	122.958	204.066	196.556	243.492	335.33	374.109	174.527	317.644	-0.866188	0.00328097	0.292398	2-hydroxyacylsphingosine 1-beta-galactosyltransferase-like
108253884	191.463	96.8126	52.649	176.356	174.372	274.149	113.642	208.292	-0.868595	0.038012	0.734476	uncharacterized LOC108253884
103522578	25.4699	26.576	31.5894	39.079	47.9043	65.3207	27.8784	50.768	-0.869675	0.0308896	1	rab-like protein 6
103513912	57.9659	83.5246	49.1391	116.235	73.7726	159.343	63.5432	116.45	-0.870324	0.0200275	0.581827	maternal protein pumilio
103520685	67.6269	68.3383	53.819	94.1903	108.264	145.487	63.2614	115.98	-0.870761	0.00579931	0.369633	uncharacterized LOC103520685%2C transcript variant X2
103505782	194.098	148.066	171.987	282.571	299.881	359.264	171.384	313.905	-0.872541	0.000388789	0.095228	solute carrier organic anion transporter family member 4C1
113469133	63.2355	60.7452	39.7792	94.1903	73.7726	133.61	54.5866	100.524	-0.874176	0.0147644	0.525765	uncharacterized LOC113469133
103512943	151.063	139.524	85.4084	223.452	240.479	228.622	125.332	230.851	-0.87595	0.00209481	0.228334	glucose dehydrogenase [FAD%2C quinone]%2C transcript variant X2
103508407	51.818	49.3555	44.4591	77.1559	85.2696	105.899	48.5442	89.4414	-0.878793	0.00625386	0.387638	thioredoxin-related transmembrane protein 2 homolog
novel.246	40.4005	49.3555	47.9691	82.166	73.7726	96.9913	45.9083	84.31	-0.879037	0.00694623	0.406236	-
103513918	100.123	86.372	85.4084	163.33	149.461	189.034	90.6344	167.275	-0.881949	0.000987919	0.155542	uncharacterized LOC103513918%2C transcript variant X1
103513928	87.8271	132.88	127.528	156.316	161.916	323.634	116.078	213.956	-0.88388	0.0119396	0.490388	protein limb expression 1 homolog
113470469	34.2526	30.3726	24.5695	54.1093	43.1138	68.2898	29.7316	55.171	-0.884796	0.0239659	1	uncharacterized LOC113470469
103507688	180.924	124.338	67.8587	173.35	165.749	352.336	124.373	230.478	-0.885603	0.0285987	0.664858	ornithine aminotransferase%2C mitochondrial-like
103524232	63.2355	77.8298	93.5982	105.213	128.383	199.921	78.2212	144.506	-0.889585	0.0084357	0.436949	pre-mRNA-splicing factor ISY1 homolog
103514614	174.776	148.066	109.978	270.547	236.647	298.892	144.273	268.695	-0.892915	0.000930897	0.151619	ski oncogene
novel.768	83.4357	44.6097	39.7792	70.1417	90.06	153.405	55.9416	104.535	-0.89543	0.0308323	0.683716	-
103511904	859.827	639.723	740.596	721.458	1425.63	2022.96	746.715	1390.02	-0.896403	0.00816809	0.431873	60S ribosomal protein L26-like
103520179	8571.05	7777.28	3143.73	10861.9	13314.5	12120	6497.35	12098.8	-0.896818	0.00734252	0.412871	probable ribonuclease ZC3H12C
103504897	308.273	310.37	221.126	443.897	517.366	605.701	279.923	522.321	-0.897946	0.000322088	0.0888538	protein artichoke-like
113467579	16.6871	27.5252	19.8896	29.0587	38.3234	52.4545	21.3673	39.9455	-0.903021	0.0485334	1	uncharacterized LOC113467579
103514313	114.175	114.846	166.137	227.46	169.581	342.439	131.719	246.493	-0.906964	0.0053578	0.366379	uncharacterized LOC103514313
novel.8210	54.4528	29.4234	29.2494	69.1397	84.3115	60.3721	37.7086	71.2745	-0.910033	0.0192845	0.579456	-
103509539	317.934	272.404	223.466	539.089	469.462	524.545	271.268	511.032	-0.911375	9.45047e-05	0.0405797	NAD-dependent histone deacetylase sirtuin-1
103515981	87.8271	40.8132	79.5585	99.2005	94.8505	197.941	69.3996	130.664	-0.913404	0.0239152	0.617711	uncharacterized LOC103515981
103508561	109.784	138.575	83.0684	193.391	240.479	192.003	110.476	208.624	-0.91364	0.00143356	0.189846	neutral ceramidase-like
103524128	891.445	815.314	311.214	1119.26	1443.83	1245.05	672.658	1269.38	-0.915062	0.00875875	0.436949	uncharacterized LOC103524128
103513961	191.463	210.71	73.7086	315.638	356.408	228.622	158.627	300.223	-0.916548	0.0138738	0.525765	uncharacterized LOC103513961
103515530	386.439	391.996	188.366	667.349	682.157	480.998	322.267	610.168	-0.918779	0.00335075	0.294907	solute carrier organic anion transporter family member 3A1
103520191	289.829	167.998	159.117	325.658	289.342	553.246	205.648	389.415	-0.918853	0.00680203	0.399937	leucine-rich repeat and immunoglobulin-like domain-containing nogo receptor-interacting protein 3
103515252	64.1138	114.846	146.247	227.46	172.455	212.787	108.402	204.234	-0.919379	0.00572461	0.369633	uncharacterized LOC103515252
novel.2890	64.992	79.728	32.7594	123.249	137.006	77.1971	59.1598	112.484	-0.919896	0.0184318	0.57026	PF00650:CRAL/TRIO domain
novel.231	43.9135	47.4572	33.9293	69.1397	71.8564	96.9913	41.7667	79.3291	-0.919937	0.007927	0.425075	-
103514337	67.6269	60.7452	50.309	121.245	73.7726	144.497	59.5604	113.172	-0.921658	0.00811982	0.430928	jerky protein homolog-like
108252554	37.7656	37.0166	67.8587	79.16	88.1439	100.95	47.547	89.418	-0.922439	0.0102058	0.460559	uncharacterized LOC108252554
113467970	34.2526	32.2709	37.4393	75.1519	60.3594	61.3618	34.6542	65.6244	-0.923427	0.00845602	0.436949	uncharacterized LOC113467970
113471667	21.0785	24.6777	23.3996	51.1033	34.4911	45.5265	23.0519	43.707	-0.923617	0.0261746	1	uncharacterized LOC113471667
novel.64	45.6701	34.1692	53.819	84.1701	64.1917	104.909	44.5527	84.4236	-0.926381	0.00969677	0.44964	-
103515889	483.927	396.742	218.786	522.055	870.9	702.692	366.485	698.549	-0.928785	0.0040465	0.315278	uncharacterized LOC103515889
103520502	223.081	227.794	134.547	290.587	297.006	530.483	195.141	372.692	-0.93095	0.00443046	0.332168	uncharacterized LOC103520502
novel.7461	69.3834	77.8298	77.2185	73.1478	141.797	212.787	74.8106	142.577	-0.931334	0.015579	0.528122	-
103521800	47.4266	43.6606	46.7991	99.2005	66.1079	97.981	45.9621	87.7631	-0.932673	0.0052975	0.366379	tetratricopeptide repeat protein 30A
novel.502	24.5916	23.7286	16.3797	31.0628	42.1558	51.4648	21.5666	41.5611	-0.937749	0.0333522	1	-
novel.7552	23.7133	13.288	21.0596	35.0709	26.8264	49.4854	19.3536	37.1275	-0.939474	0.0489805	1	-
103521089	423.327	526.775	448.101	782.581	616.049	1286.62	466.068	895.083	-0.941381	0.00150043	0.195056	mediator of RNA polymerase II transcription subunit 26
103508011	16.6871	15.1863	19.8896	31.0628	39.2815	28.7015	17.2544	33.0153	-0.94269	0.041157	1	uncharacterized LOC103508011%2C transcript variant X2
103508441	219.568	185.083	139.227	360.729	288.384	400.831	181.293	349.981	-0.945567	0.000460763	0.0974478	NAD-dependent histone deacetylase sirtuin-1-like
103519012	41.2787	21.8303	29.2494	50.1012	62.2755	66.3104	30.7862	59.5624	-0.94775	0.0165352	0.537394	neuropeptide Y receptor type 1-like
108253989	17.5654	31.3217	29.2494	38.0769	57.4851	54.4339	26.0455	49.9987	-0.948269	0.0247374	1	uncharacterized LOC108253989
103510337	34.2526	43.6606	67.8587	59.1195	103.473	117.775	48.5906	93.4559	-0.953063	0.0160731	0.534452	transmembrane protein 177
103512857	578.781	341.692	201.236	670.355	823.953	683.888	373.903	726.065	-0.95538	0.00551229	0.366379	uncharacterized LOC103512857
103519418	55.3311	49.3555	52.649	93.1883	112.096	99.9604	52.4452	101.748	-0.956028	0.00153208	0.19605	zinc finger and BTB domain-containing protein 14-like
103523974	38.6439	41.7623	30.4194	44.0891	101.557	70.2692	36.9419	71.9718	-0.958958	0.0181441	0.564445	H/ACA ribonucleoprotein complex subunit 1-like
novel.5000	18.4437	18.0337	15.2097	24.0486	43.1138	33.65	17.229	33.6042	-0.960263	0.0431006	1	-
113469432	110.662	55.0503	42.1192	90.1822	164.791	151.425	69.2772	135.466	-0.960578	0.0179818	0.563457	uncharacterized protein sll1483-like
novel.2472	737.748	324.607	350.993	710.436	1336.53	708.63	471.116	918.532	-0.962335	0.00880299	0.436949	-
113471147	29.8612	40.8132	26.9095	38.0769	56.527	96.0016	32.528	63.5352	-0.962815	0.0280561	0.66039	uncharacterized LOC113471147%2C transcript variant X2
103515371	387.317	441.352	256.225	805.628	818.205	497.823	361.631	707.219	-0.96622	0.00103587	0.159547	nose resistant to fluoxetine protein 6-like
103508442	287.195	219.252	197.726	438.887	392.815	549.287	234.724	460.33	-0.969502	0.000170771	0.0588018	uncharacterized LOC103508442
103516659	76.4096	85.4229	63.1788	170.344	165.749	105.899	75.0038	147.331	-0.971045	0.00187507	0.212558	carboxyl-terminal PDZ ligand of neuronal nitric oxide synthase protein
103507056	1008.25	849.483	639.978	1689.41	1776.29	1446.95	832.572	1637.55	-0.974992	4.4944e-05	0.0227449	cadherin-89D%2C transcript variant X2
103509268	131.741	196.473	53.819	267.541	317.126	168.25	127.344	250.972	-0.975108	0.0194926	0.581187	alpha-tocopherol transfer protein-like
103514138	16.6871	20.8812	11.6998	31.0628	23.9521	42.5574	16.4227	32.5241	-0.97569	0.0488277	1	SLIT and NTRK-like protein 4
103524968	278.412	161.354	159.117	379.767	384.192	417.656	199.628	393.872	-0.977443	0.000549826	0.108209	uncharacterized LOC103524968
103515148	48.3049	52.2029	30.4194	51.1033	61.3175	146.477	43.6424	86.2991	-0.97824	0.0313004	0.690852	interleukin enhancer-binding factor 2 homolog
113467160	13.1741	18.0337	21.0596	38.0769	32.5749	31.6706	17.4225	34.1075	-0.979277	0.0334059	1	nephrin-like
novel.892	14.0523	18.9829	15.2097	27.0547	32.5749	35.6295	16.0816	31.753	-0.981419	0.0370343	1	-
novel.4620	93.975	62.6435	45.6291	140.283	139.88	121.734	67.4159	133.966	-0.982349	0.00307067	0.285024	-
103517290	64.992	81.6263	38.6093	144.292	120.719	102.93	61.7425	122.647	-0.982819	0.004601	0.339563	40S ribosomal protein S29%2C transcript variant X2
103515475	18.4437	21.8303	23.3996	31.0628	51.7366	42.5574	21.2245	41.7856	-0.983103	0.0238962	1	uncharacterized LOC103515475
103510654	16.6871	12.3389	24.5695	37.0749	33.533	34.6397	17.8652	35.0826	-0.986886	0.0343955	1	ATP synthase subunit s%2C mitochondrial-like
103508626	33.3743	26.576	24.5695	45.0911	84.3115	38.5986	28.1733	56.0004	-0.987583	0.0239207	1	leucine-rich repeat extensin-like protein 5
113466603	20.2002	27.5252	28.0795	64.1296	32.5749	53.4442	25.2683	50.0496	-0.990041	0.0216018	1	uncharacterized LOC113466603
103524900	103.636	62.6435	71.3686	106.215	144.671	222.684	79.216	157.857	-0.992013	0.0055465	0.366379	serine proteinase stubble
103523629	19.322	25.6269	12.8698	33.0668	39.2815	43.5471	19.2729	38.6318	-0.992678	0.02923	1	ribose-5-phosphate isomerase
113472965	26.3481	21.8303	36.2693	49.0992	56.527	61.3618	28.1492	55.6627	-0.993395	0.0108891	1	uncharacterized LOC113472965
103510863	96.6098	70.2366	109.978	159.322	178.204	212.787	92.2748	183.438	-0.994456	0.000603669	0.111091	pre-mRNA-processing factor 19-like%2C transcript variant X2
103523150	70.2617	107.253	124.018	160.324	166.707	273.159	100.511	200.063	-0.997245	0.00277672	0.271352	transmembrane emp24 domain-containing protein 7-like
103505728	130.862	249.625	128.698	353.715	402.396	261.283	169.728	339.131	-0.997394	0.00218868	0.233185	very-long-chain (3R)-3-hydroxyacyl-CoA dehydratase 1-like
novel.4069	24.5916	39.864	12.8698	46.0931	76.6468	32.6603	25.7751	51.8001	-0.99786	0.047831	1	-
113465968	57.0876	30.3726	78.3885	85.1721	113.054	131.631	55.2829	109.952	-0.999023	0.00965271	0.44964	uncharacterized LOC113465968
103518320	32.496	18.0337	23.3996	68.1377	53.6528	26.7221	24.6431	49.5042	-1.00238	0.0346969	1	uncharacterized LOC103518320
113472145	39.5222	31.3217	47.9691	44.0891	42.1558	151.425	39.6043	79.2233	-1.00286	0.0487021	0.78019	mucin-17-like
103504863	111.54	109.151	39.7792	166.336	230.899	127.672	86.8237	174.969	-1.00472	0.0118464	0.490388	retinaldehyde-binding protein 1-like%2C transcript variant X2
103507677	777.27	484.063	263.245	784.585	630.42	1653.8	508.193	1022.94	-1.00815	0.0154648	0.528122	uncharacterized LOC103507677%2C transcript variant X2
103507203	1164.59	767.857	1076.38	1265.56	1876.89	2926.56	1002.94	2023	-1.0123	0.0014238	0.189846	60S ribosomal protein L13a-like
103519336	102.758	92.0669	80.7285	81.164	122.635	353.325	91.851	185.708	-1.01444	0.0287364	0.664858	delta-like protein B
103519401	57.0876	58.8469	42.1192	93.1883	92.9343	134.6	52.6846	106.908	-1.01537	0.00205251	0.225457	uncharacterized LOC103519401
novel.503	1937.47	1866.02	1096.27	3214.5	3931.02	2783.06	1633.25	3309.53	-1.01843	0.000187307	0.0603215	PF06585:Haemolymph juvenile hormone binding protein (JHBP)
108253489	27.2264	19.932	25.7395	38.0769	65.1498	44.5368	24.2993	49.2545	-1.02094	0.0154525	1	proton-coupled amino acid transporter-like protein pathetic
113467381	94.8533	103.457	57.3289	133.269	181.078	207.838	85.2129	174.062	-1.02496	0.00154789	0.19605	uncharacterized LOC113467381
113471028	20.2002	25.6269	9.35982	37.0749	50.7785	25.7324	18.3956	37.8619	-1.02788	0.0442615	1	uncharacterized LOC113471028
103505827	40.4005	29.4234	16.3797	56.1134	68.0241	53.4442	28.7345	59.1939	-1.02813	0.0139592	0.525765	putative fatty acyl-CoA reductase CG5065
novel.3777	80.8009	44.6097	33.9293	65.1316	207.905	53.4442	53.1133	108.827	-1.03043	0.0476462	0.776923	-
103505411	298.612	120.541	90.0883	257.52	252.935	532.462	169.747	347.639	-1.03101	0.0192702	0.579456	circadian clock-controlled protein
103519906	224.837	214.506	121.678	284.575	269.222	596.793	187.007	383.53	-1.03378	0.00475268	0.346357	ornithine aminotransferase%2C mitochondrial-like
103517916	27.2264	24.6777	42.1192	82.166	55.569	53.4442	31.3411	63.7264	-1.03383	0.0094219	0.445028	DNA (cytosine-5)-methyltransferase 1-like
103513981	2508.34	2306.42	1867.28	2699.46	6787.08	4197.35	2227.35	4561.29	-1.03401	0.00120506	0.172482	skin secretory protein xP2-like
103508655	199.367	204.066	91.2582	428.867	351.617	236.54	164.897	339.008	-1.0361	0.00320705	0.289451	cytochrome P450 4c3-like
113468314	76.4096	140.473	146.247	154.312	200.24	388.955	121.043	247.836	-1.03642	0.00767097	0.421381	uncharacterized LOC113468314
103506735	14.9306	16.1354	23.3996	26.0526	41.1977	43.5471	18.1552	36.9325	-1.03669	0.0273484	1	fatty acid synthase-like
113468772	11.4175	17.0846	23.3996	36.0729	27.7845	41.5677	17.3006	35.1417	-1.03725	0.031409	1	uncharacterized LOC113468772
103519597	189.707	152.812	92.4282	268.543	196.407	433.492	144.982	299.481	-1.04293	0.00391868	0.311954	serine proteinase stubble-like
113470619	25.4699	35.1183	24.5695	30.0607	52.6947	93.0325	28.3859	58.596	-1.04365	0.0273442	1	uncharacterized LOC113470619
103507192	20.2002	14.2372	9.35982	21.0425	28.7426	41.5677	14.5991	30.4509	-1.04538	0.0489259	1	uncharacterized LOC103507192
novel.4862	43.0353	27.5252	25.7395	66.1336	83.3534	50.4751	32.1	66.654	-1.04637	0.00819887	0.431888	-
103513642	8.78271	18.9829	19.8896	39.079	22.036	36.6192	15.8851	32.578	-1.04776	0.0442415	1	endothelial differentiation-related factor 1 homolog
novel.2289	19.322	20.8812	22.2296	49.0992	39.2815	40.578	20.8109	42.9862	-1.04943	0.0115798	1	-
103517637	284.56	111.05	85.4084	298.603	206.946	493.864	160.339	333.138	-1.0516	0.0178976	0.563457	estrogen sulfotransferase
113465994	39.5222	61.6943	125.188	148.3	74.7307	244.458	75.468	155.829	-1.0525	0.0280178	0.66039	uncharacterized LOC113465994
113465635	31.6178	49.3555	24.5695	67.1357	71.8564	81.156	35.1809	73.3827	-1.05365	0.00528048	0.366379	uncharacterized LOC113465635
103514963	20.2002	16.1354	17.5497	43.0871	34.4911	34.6397	17.9618	37.406	-1.05546	0.0169923	1	piezo-type mechanosensitive ion channel component
novel.1444	27.2264	27.5252	33.9293	46.0931	38.3234	99.9604	29.5603	61.459	-1.05936	0.0198318	0.581827	PF13927:Immunoglobulin domain
103515415	685.93	364.471	217.616	601.215	993.535	1053.05	422.672	882.599	-1.06064	0.00559468	0.367022	uncharacterized LOC103515415
103514014	11.4175	25.6269	16.3797	34.0688	23.9521	53.4442	17.808	37.1551	-1.06152	0.0403611	1	syntaxin-1A-like
113473876	47.4266	38.9149	17.5497	55.1114	73.7726	90.0633	34.6304	72.9824	-1.06239	0.0122642	0.498028	glucosylceramidase-like
novel.2027	128.228	141.422	50.309	256.518	244.312	170.23	106.653	223.687	-1.06297	0.00459571	0.339563	-
113468411	128.228	120.541	70.1987	182.369	335.33	150.435	106.322	222.711	-1.06316	0.0039832	0.315278	cytochrome P450 18a1
103508013	36.8874	71.1858	22.2296	55.1114	65.1498	153.405	43.4342	91.2219	-1.06482	0.0337479	0.709193	chromatin modification-related protein MEAF6%2C transcript variant X1
103521882	112.419	92.0669	65.5187	211.427	163.833	192.993	90.0014	189.418	-1.06711	0.000307964	0.0872769	helix-loop-helix protein delilah
novel.2692	15.8089	17.0846	25.7395	45.0911	33.533	43.5471	19.5443	40.7237	-1.07155	0.0157262	1	PF10203:Cytochrome c oxidase assembly protein PET191
103514020	63.2355	46.508	37.4393	118.239	82.3953	110.847	49.0609	103.827	-1.07321	0.00167167	0.199305	nicotinate phosphoribosyltransferase
108254543	63.2355	49.3555	8.18984	86.1741	91.9762	78.1869	40.2603	85.4457	-1.07329	0.0401463	0.740306	glucosylceramidase-like
103509552	17.5654	18.9829	11.6998	30.0607	29.7006	42.5574	16.0827	34.1063	-1.07369	0.0244627	1	lipid droplet-associated hydrolase-like
novel.2538	41.2787	41.7623	54.9889	90.1822	140.839	60.3721	46.01	97.131	-1.08327	0.00526492	0.366379	-
103510184	106.271	94.9143	78.3885	179.362	152.336	263.262	93.1912	198.32	-1.08609	0.000399479	0.0959427	protocadherin-like wing polarity protein stan
103508434	1298.08	1187.38	738.256	2643.34	2306.11	1930.92	1074.57	2293.46	-1.09303	4.11167e-05	0.0215787	hormone receptor 4
113472324	23.7133	33.22	15.2097	88.1782	42.1558	24.7427	24.0477	51.6922	-1.09611	0.0390869	1	ABC transporter G family member 23-like
103520974	145.793	110.101	142.737	415.84	73.7726	364.212	132.877	284.608	-1.09879	0.0212782	0.592363	uncharacterized LOC103520974
novel.3374	7.90444	32.2709	31.5894	39.079	68.0241	45.5265	23.9216	50.8765	-1.10087	0.0355436	1	-
113465571	38.6439	31.3217	38.6093	90.1822	54.6109	88.0839	36.1916	77.6257	-1.10127	0.00264754	0.266069	uncharacterized LOC113465571
103522378	38.6439	8.54229	29.2494	40.081	50.7785	73.2383	25.4785	54.6993	-1.10175	0.0341899	1	uncharacterized LOC103522378
103522195	18.4437	17.0846	11.6998	24.0486	34.4911	43.5471	15.7427	34.0289	-1.10176	0.0245995	1	inosine-uridine preferring nucleoside hydrolase-like
103524170	113.297	334.098	71.3686	335.678	457.007	322.644	172.921	371.777	-1.10247	0.0153523	0.528122	vitelline membrane protein Vm26Ab-like
103517289	7.02617	17.0846	19.8896	35.0709	27.7845	30.6809	14.6668	31.1788	-1.10517	0.0353296	1	40S ribosomal protein S29
novel.6612	28.1047	18.9829	14.0397	37.0749	32.5749	63.3413	20.3758	44.3304	-1.10856	0.0201816	1	-
novel.5911	9.66098	10.4406	12.8698	20.0405	23.9521	26.7221	10.9904	23.5716	-1.10952	0.0400857	1	-
103509738	538.38	314.166	214.106	516.043	986.828	809.58	355.551	770.817	-1.11461	0.00177552	0.206223	acyl-CoA Delta(11) desaturase-like
108252553	25.4699	13.288	7.01987	24.0486	45.9881	30.6809	15.2592	33.5725	-1.11778	0.0460842	1	tyrosine-protein kinase Dnt-like
103517512	38.6439	37.0166	22.2296	85.1721	63.2336	66.3104	32.63	71.572	-1.12195	0.00284206	0.275682	uncharacterized LOC103517512
103517531	424.205	261.964	112.318	377.763	501.079	863.025	266.162	580.622	-1.12302	0.0089826	0.438242	protein takeout-like
novel.6719	119.445	37.9657	52.649	109.221	227.066	122.724	70.0199	153.004	-1.1233	0.0119323	0.490388	-
103513594	100.123	99.6601	79.5585	241.488	241.438	128.662	93.1138	203.862	-1.12818	0.000448982	0.0974478	uncharacterized LOC103513594
103520568	32.496	30.3726	19.8896	51.1033	69.9402	61.3618	27.5861	60.8018	-1.13016	0.00363149	0.300925	10 kDa chaperonin-like
novel.2026	533.989	248.676	231.656	824.666	706.109	703.682	338.107	744.819	-1.13739	0.000526148	0.105007	-
113468582	84.314	25.6269	52.649	153.31	47.9043	160.333	54.1966	120.516	-1.15025	0.0220241	0.600157	uncharacterized LOC113468582
103508890	431.231	1772.05	490.221	1526.08	2643.36	1815.12	897.834	1994.85	-1.15156	0.0111692	0.473856	glucose dehydrogenase [FAD%2C quinone]-like
novel.2366	9.66098	12.3389	14.0397	25.0506	28.7426	25.7324	12.0132	26.5085	-1.15166	0.0255124	1	-
103514724	240.646	164.202	126.358	301.609	379.402	502.771	177.069	394.594	-1.15277	0.000228239	0.0703075	zinc finger protein 467-like
novel.568	5.26963	21.8303	12.8698	38.0769	28.7426	21.7736	13.3232	29.531	-1.15305	0.0493726	1	-
103520852	101.001	59.796	25.7395	112.227	156.168	149.446	62.1789	139.28	-1.15386	0.00667608	0.395825	nuclear hormone receptor FTZ-F1-like
103522820	172.141	54.1012	112.318	180.364	149.461	424.584	112.853	251.47	-1.15475	0.0118726	0.490388	uncharacterized LOC103522820
103505695	49.1832	32.2709	37.4393	99.2005	62.2755	104.909	39.6311	88.795	-1.15974	0.00156625	0.19605	protein transport protein SEC7-like
108253994	533.11	427.115	281.965	556.124	1410.3	812.549	414.063	926.325	-1.16065	0.00112659	0.169827	glycine-rich RNA-binding protein 3%2C mitochondrial-like
113466867	28.1047	17.0846	60.8388	93.1883	52.6947	89.0736	35.3427	78.3189	-1.16142	0.0139479	0.525765	uncharacterized LOC113466867
103520696	16.6871	40.8132	17.5497	57.1154	30.6587	81.156	25.0167	56.31	-1.16592	0.0218424	1	sorbitol dehydrogenase-like
113468956	32.496	17.0846	25.7395	90.1822	41.1977	38.5986	25.1067	56.6595	-1.17158	0.0139853	1	uncharacterized LOC113468956
103518395	20.2002	23.7286	7.01987	48.0972	29.7006	38.5986	16.9829	38.7988	-1.17261	0.0229914	1	Krueppel-like factor 7
novel.1883	17.5654	14.2372	12.8698	25.0506	23.9521	52.4545	14.8908	33.8191	-1.17667	0.024656	1	-
103515491	44.7918	38.9149	25.7395	55.1114	76.6468	117.775	36.4821	83.1778	-1.18081	0.00359115	0.300925	SET and MYND domain-containing protein 4-like
113471948	8.78271	21.8303	16.3797	41.083	32.5749	32.6603	15.6642	35.4394	-1.1842	0.0172359	1	translation initiation factor IF-2-like%2C transcript variant X1
113473258	22.835	15.1863	26.9095	30.0607	61.3175	56.4133	21.6436	49.2638	-1.19395	0.00928244	1	uncharacterized LOC113473258
novel.4231	25.4699	15.1863	15.2097	49.0992	45.9881	33.65	18.622	42.9125	-1.19402	0.00835355	1	PF10551:MULE transposase domain
103516771	9.66098	17.0846	4.67991	30.0607	21.0779	21.7736	10.4752	24.3041	-1.19598	0.0456505	1	putative fatty acyl-CoA reductase CG5065
103520229	77.2878	29.4234	22.2296	89.1802	128.383	80.1663	42.9803	99.2433	-1.19636	0.0093955	0.445028	midnolin-like
113473570	7.90444	13.288	16.3797	17.0344	31.6168	36.6192	12.524	28.4235	-1.19778	0.0315352	1	uncharacterized LOC113473570
novel.2377	16.6871	14.2372	7.01987	23.0466	34.4911	30.6809	12.6481	29.4062	-1.19843	0.0240734	1	-
108253693	19.322	13.288	11.6998	35.0709	22.994	44.5368	14.7699	34.2006	-1.19978	0.0174391	1	uncharacterized LOC108253693%2C transcript variant X1
103508433	473.388	352.132	283.135	1048.12	760.72	746.239	369.552	851.692	-1.20275	8.51662e-06	0.00720571	hormone receptor 4-like
103504892	50.0614	25.6269	29.2494	52.1053	72.8145	117.775	34.9793	80.8983	-1.20325	0.00530311	0.366379	uncharacterized protein C1683.06c-like
113465639	120.323	55.0503	51.479	97.1964	136.048	292.953	75.6175	175.399	-1.20918	0.00790612	0.425075	uncharacterized LOC113465639
113465611	10.5393	15.1863	30.4194	37.0749	38.3234	52.4545	18.715	42.6176	-1.20988	0.0144592	1	uncharacterized LOC113465611
novel.5337	13.1741	16.1354	14.0397	26.0526	22.994	51.4648	14.4497	33.5038	-1.21278	0.0203221	1	PF13843:Transposase IS4
novel.4964	8.78271	5.69486	12.8698	16.0324	26.8264	19.7941	9.11577	20.8843	-1.21329	0.0458088	1	-
103514439	206.394	112.948	108.808	257.52	276.887	463.183	142.717	332.53	-1.21708	0.000423189	0.0974478	uncharacterized LOC103514439
113468249	6.1479	8.54229	10.5298	21.0425	13.4132	23.753	8.40666	19.4029	-1.21932	0.0484131	1	uncharacterized LOC113468249
novel.7316	14.0523	23.7286	37.4393	45.0911	27.7845	100.95	25.0734	57.9419	-1.21983	0.025104	1	-
103521448	55.3311	57.8977	73.7086	41.083	74.7307	319.675	62.3125	145.163	-1.22152	0.033783	0.709193	uncharacterized LOC103521448
103506135	109.784	159.456	65.5187	281.569	310.42	193.983	111.586	261.99	-1.22724	0.00043872	0.0974478	uncharacterized LOC103506135
113467711	8.78271	10.4406	19.8896	19.0385	28.7426	42.5574	13.0376	30.1128	-1.22846	0.0286868	1	uncharacterized LOC113467711
113469918	11.4175	13.288	11.6998	20.0405	23.9521	41.5677	12.1351	28.5201	-1.23213	0.0225362	1	uncharacterized LOC113469918
103514004	92.2184	48.4063	37.4393	144.292	108.264	169.24	59.3547	140.598	-1.23506	0.00118431	0.171314	fructose-1%2C6-bisphosphatase isozyme 2-like
103512205	92.2184	44.6097	33.9293	115.233	154.252	135.59	56.9192	135.025	-1.23671	0.00145581	0.191008	alpha-tocopherol transfer protein-like
103518137	32.496	37.0166	28.0795	75.1519	79.5211	76.2074	32.5307	76.9601	-1.23785	0.000293993	0.085018	F-box/LRR-repeat protein 7-like
103522087	7.90444	10.4406	8.18984	21.0425	27.7845	13.8559	8.84495	20.8943	-1.23983	0.0396818	1	zinc finger protein 684
novel.7048	7.02617	7.59315	21.0596	21.0425	35.4492	26.7221	11.893	27.7379	-1.25202	0.0337909	1	-
novel.4014	14.0523	5.69486	5.84989	18.0364	22.036	21.7736	8.53236	20.6153	-1.25279	0.0442425	1	-
novel.4961	30.7395	10.4406	14.0397	49.0992	28.7426	55.4236	18.4066	44.4218	-1.25802	0.0155993	1	-
103509613	21.9568	26.576	21.0596	38.0769	56.527	72.2486	23.1975	55.6175	-1.2596	0.00275164	1	uncharacterized LOC103509613
103520520	14.9306	7.59315	10.5298	30.0607	25.8683	23.753	11.0179	26.5607	-1.26259	0.0193313	1	uncharacterized LOC103520520
103518025	4.39135	11.3897	12.8698	21.0425	22.994	23.753	9.55028	22.5965	-1.26299	0.0342843	1	uncharacterized LOC103518025
113470632	10.5393	8.54229	10.5298	19.0385	12.4551	39.5883	9.87045	23.694	-1.26374	0.043132	1	uncharacterized LOC113470632
103511363	204.637	123.389	120.508	196.397	464.671	425.574	149.511	362.214	-1.27451	0.000431052	0.0974478	protein obstructor-E-like
103510390	29.8612	16.1354	38.6093	33.0668	50.7785	120.744	28.202	68.1965	-1.28	0.0150616	0.525765	uncharacterized LOC103510390
113468252	14.0523	14.2372	7.01987	31.0628	18.2036	37.6089	11.7698	28.9584	-1.28159	0.021071	1	-
103513139	173.898	94.9143	53.819	72.1458	258.683	456.255	107.544	262.361	-1.28349	0.0174586	0.55844	uncharacterized LOC103513139
103516285	13.1741	14.2372	22.2296	43.0871	33.533	43.5471	16.5469	40.0557	-1.29018	0.0048946	1	protein spaetzle 3-like
novel.660	22.835	12.3389	25.7395	21.0425	25.8683	101.94	20.3045	49.6169	-1.29275	0.0360835	1	-
novel.1181	85.1923	93.0161	63.1788	173.35	188.743	231.591	80.4624	197.895	-1.29353	5.8568e-06	0.00553273	-
103518501	17.5654	4.74572	8.18984	18.0364	25.8683	31.6706	10.167	25.1918	-1.29476	0.0362062	1	uncharacterized protein K02A2.6-like
103507572	11.4175	18.9829	7.01987	31.0628	14.3713	47.5059	12.4734	30.98	-1.29988	0.0319233	1	uncharacterized LOC103507572
103519412	55.3311	42.7115	26.9095	82.166	154.252	73.2383	41.6507	103.219	-1.30117	0.00160492	0.19605	cathepsin B-like cysteine proteinase 6
novel.4855	16.6871	15.1863	4.67991	24.0486	21.0779	46.5162	12.1845	30.5476	-1.30368	0.0287275	1	-
novel.7142	12.2958	16.1354	9.35982	40.081	15.3294	38.5986	12.597	31.3363	-1.30531	0.0201374	1	PF00151:Lipase
103524032	31.6178	15.1863	22.2296	71.1438	26.8264	73.2383	23.0112	57.0695	-1.30556	0.00854044	1	argininosuccinate lyase-like
103509809	1840.86	2122.28	1575.96	4220.53	6308.03	3191.81	1846.37	4573.46	-1.30847	3.10347e-06	0.00338279	uncharacterized LOC103509809
113467165	52.6963	46.508	22.2296	105.213	110.18	88.0839	40.478	101.159	-1.30857	0.00045239	0.0974478	probable cytochrome P450 4p2%2C transcript variant X2
103510934	21.9568	12.3389	7.01987	33.0668	41.1977	29.6912	13.7718	34.6519	-1.30893	0.0131204	1	leucine-rich PPR motif-containing protein%2C mitochondrial-like
108252790	21.9568	16.1354	26.9095	31.0628	51.7366	78.1869	21.6672	53.6621	-1.31519	0.00510856	1	uncharacterized LOC108252790
113465694	8.78271	20.8812	9.35982	32.0648	37.3653	28.7015	13.0079	32.7105	-1.32502	0.0120546	1	uncharacterized LOC113465694
113469187	23.7133	29.4234	10.5298	29.0587	65.1498	67.3001	21.2222	53.8362	-1.33034	0.00804379	1	uncharacterized LOC113469187
novel.1206	11.4175	6.644	7.01987	20.0405	24.9102	18.8044	8.36046	21.2517	-1.3346	0.0249678	1	-
103521447	3.51308	11.3897	9.35982	14.0283	22.994	23.753	8.08754	20.2585	-1.3388	0.0394516	1	integrin alpha-PS2-like
novel.3316	13.1741	5.69486	3.50993	22.0445	18.2036	17.8147	7.45962	19.3543	-1.34553	0.0425787	1	PF00078:Reverse transcriptase (RNA-dependent DNA polymerase)
103513564	13.1741	9.49143	5.84989	14.0283	22.994	36.6192	9.50513	24.5472	-1.35112	0.028446	1	uncharacterized LOC103513564
113467932	28.9829	68.3383	46.7991	100.202	35.4492	233.571	48.0401	123.074	-1.35785	0.0145214	0.525765	uncharacterized LOC113467932
113468508	37.7656	11.3897	14.0397	69.1397	47.9043	47.5059	21.065	54.85	-1.36545	0.00670504	1	uncharacterized LOC113468508
novel.3037	48.3049	37.0166	18.7196	75.1519	52.6947	142.518	34.6804	90.1215	-1.36681	0.00349271	0.300653	-
108253371	126.471	52.2029	60.8388	139.281	237.605	243.468	79.8376	206.785	-1.36811	0.00038722	0.095228	uncharacterized LOC108253371
novel.4822	19.322	10.4406	26.9095	34.0688	40.2396	71.2589	18.8907	48.5224	-1.37255	0.00598445	1	-
103523789	14.9306	16.1354	17.5497	15.0304	70.8983	39.5883	16.2052	41.839	-1.37272	0.0163933	1	probable 39S ribosomal protein L45%2C mitochondrial
novel.1552	5.26963	15.1863	2.33996	21.0425	22.036	16.825	7.59862	19.9678	-1.37457	0.0496798	1	-
novel.4187	45.6701	7.59315	29.2494	38.0769	29.7006	147.466	27.5042	71.748	-1.38119	0.0364117	0.723637	-
113467208	66.7486	48.4063	42.1192	68.1377	267.306	75.2177	52.4247	136.887	-1.38231	0.00549431	0.366379	uncharacterized LOC113467208
novel.4467	16.6871	31.3217	8.18984	64.1296	25.8683	58.3927	18.7329	49.4635	-1.38758	0.0112827	1	-
103516162	50.9397	41.7623	32.7594	65.1316	156.168	114.806	41.8205	112.035	-1.4164	0.000327635	0.0888538	uncharacterized LOC103516162
103519710	7.90444	11.3897	18.7196	27.0547	40.2396	32.6603	12.6713	33.3182	-1.41817	0.00654339	1	doublesex- and mab-3-related transcription factor A2-like
113467139	53.5745	26.576	31.5894	25.0506	57.4851	217.736	37.2466	100.09	-1.42312	0.0215013	0.595065	laminin subunit gamma-1-like
108253514	8.78271	10.4406	9.35982	14.0283	39.2815	23.753	9.5277	25.6876	-1.43309	0.0168501	1	protein max-like
novel.6707	10.5393	12.3389	14.0397	55.1114	21.0779	23.753	12.3059	33.3141	-1.44167	0.010283	1	-
103514516	7.02617	9.49143	5.84989	38.0769	16.2875	6.92795	7.45583	20.4308	-1.44695	0.0483026	1	zonadhesin-like
103513048	14.9306	14.2372	4.67991	16.0324	18.2036	60.3721	11.2826	31.536	-1.46481	0.028972	1	cysteine-rich protein 1-like%2C transcript variant X2
113467957	13.1741	14.2372	3.50993	29.0587	17.2455	40.578	10.307	28.9607	-1.46554	0.017416	1	uncharacterized LOC113467957
113473242	4.39135	4.74572	8.18984	12.0243	13.4132	21.7736	5.77564	15.737	-1.4676	0.0376601	1	uncharacterized LOC113473242
113470638	26.3481	8.54229	15.2097	11.0223	77.6049	50.4751	16.7	46.3674	-1.46898	0.0246701	1	uncharacterized LOC113470638
novel.5750	3.51308	6.644	12.8698	24.0486	23.9521	14.8456	7.67561	20.9488	-1.48228	0.0242519	1	-
103512001	8.78271	8.54229	8.18984	15.0304	28.7426	27.7118	8.50495	23.8282	-1.48534	0.0115945	1	39S ribosomal protein L19%2C mitochondrial-like
103508891	645.529	2204.86	617.748	2664.38	4245.28	2849.37	1156.05	3253.01	-1.49237	0.000513959	0.105007	glucose dehydrogenase [FAD%2C quinone]-like
novel.7656	14.9306	12.3389	3.50993	19.0385	29.7006	39.5883	10.2598	29.4425	-1.49438	0.0135102	1	-
novel.2937	15.8089	18.9829	3.50993	38.0769	59.4013	11.8765	12.7672	36.4516	-1.49642	0.0274847	1	PF00561:alpha/beta hydrolase fold
novel.90	35.1308	18.0337	21.0596	122.247	38.3234	50.4751	24.7414	70.3485	-1.50058	0.00317451	0.288351	-
113467854	14.9306	17.0846	12.8698	56.1134	34.4911	38.5986	14.9616	43.0677	-1.51916	0.0010124	1	protocadherin-like wing polarity protein stan
108253312	312.664	240.133	156.777	715.446	564.312	769.992	236.525	683.25	-1.52719	1.47395e-07	0.000348098	uncharacterized LOC108253312
novel.9378	34.2526	48.4063	11.6998	91.1843	86.2277	99.9604	31.4529	92.4575	-1.54126	0.000455264	0.0974478	-
103518098	13.1741	4.74572	16.3797	26.0526	22.036	51.4648	11.4332	33.1845	-1.54878	0.00948131	1	uncharacterized LOC103518098
103520844	46.5484	41.7623	38.6093	37.0749	224.192	112.827	42.3066	124.698	-1.55869	0.002442	0.256832	voltage-dependent anion-selective channel-like
novel.7621	20.2002	9.49143	4.67991	35.0709	26.8264	41.5677	11.4572	34.4883	-1.56125	0.00639325	1	-
113468632	4.39135	2.84743	9.35982	18.0364	8.62277	21.7736	5.53287	16.1443	-1.57424	0.0366394	1	uncharacterized LOC113468632%2C transcript variant X1
103518218	5.26963	1.89829	11.6998	12.0243	14.3713	28.7015	6.28923	18.3657	-1.57872	0.0370425	1	chondroitin sulfate synthase 1-like
novel.3336	140.523	34.1692	22.2296	128.259	241.438	226.643	65.6407	198.78	-1.591	0.00324856	0.291343	-
novel.1117	7.02617	4.74572	4.67991	18.0364	22.994	8.90736	5.48393	16.646	-1.59245	0.0264318	1	-
113473933	7.02617	8.54229	1.16998	17.0344	12.4551	22.7633	5.57948	17.4176	-1.60747	0.0296699	1	amyloid-beta A4 precursor protein-binding family A member 2-like
113472847	36.0091	24.6777	50.309	41.083	55.569	241.489	36.9986	112.713	-1.6111	0.00567543	0.369633	uncharacterized LOC113472847
113470623	5.26963	4.74572	5.84989	10.0202	22.036	16.825	5.28841	16.2937	-1.62979	0.0215524	1	uncharacterized LOC113470623
108254653	28.9829	8.54229	22.2296	40.081	41.1977	103.919	19.9183	61.7326	-1.63081	0.00276608	1	uncharacterized LOC108254653%2C transcript variant X2
novel.4463	8.78271	12.3389	4.67991	47.0952	18.2036	15.8353	8.60049	27.0447	-1.63607	0.012535	1	-
108252343	9.66098	4.74572	4.67991	27.0547	14.3713	18.8044	6.3622	20.0768	-1.63776	0.0135961	1	L-xylulose reductase-like
103511722	4.39135	2.84743	28.0795	14.0283	41.1977	53.4442	11.7727	36.2234	-1.6539	0.031175	1	uncharacterized LOC103511722
103515974	3.51308	2.84743	4.67991	15.0304	10.5389	8.90736	3.68014	11.4922	-1.65595	0.0428576	1	SPRY domain-containing SOCS box protein 3-like
novel.7334	6.1479	0.949143	4.67991	9.01822	16.2875	11.8765	3.92565	12.3941	-1.65929	0.0493828	1	-
108251976	9.66098	7.59315	12.8698	16.0324	29.7006	49.4854	10.0413	31.7395	-1.67114	0.0047561	1	TBC1 domain family member 19
103524275	28.1047	19.932	23.3996	33.0668	33.533	166.271	23.8121	77.6235	-1.70326	0.00425777	0.324369	leukocyte elastase inhibitor A-like
novel.957	8.78271	8.54229	5.84989	43.0871	6.7066	26.7221	7.72496	25.5053	-1.71206	0.0163502	1	-
108254469	7.02617	0.949143	9.35982	18.0364	5.74851	32.6603	5.77838	18.8151	-1.71889	0.0425491	1	uncharacterized LOC108254469
novel.9381	9.66098	14.2372	4.67991	20.0405	35.4492	40.578	9.52601	32.0225	-1.73048	0.00284102	1	-
103514565	5.26963	6.644	10.5298	33.0668	30.6587	9.89707	7.48114	24.5409	-1.73334	0.00947536	1	tubulin polyglutamylase ttll-4-like
novel.3897	5.26963	2.84743	2.33996	16.0324	8.62277	10.8868	3.48567	11.8473	-1.73964	0.0370186	1	-
108252232	2.63481	4.74572	7.01987	15.0304	16.2875	15.8353	4.80013	15.7177	-1.74141	0.0158941	1	cell division cycle-associated 7-like protein
113470151	3.51308	5.69486	10.5298	16.0324	27.7845	20.7838	6.57925	21.5336	-1.7449	0.0080219	1	uncharacterized LOC113470151
113466147	2.63481	2.84743	8.18984	4.0081	18.2036	22.7633	4.55736	14.9917	-1.75434	0.0426808	1	uncharacterized LOC113466147
103510539	7.90444	0.949143	8.18984	8.0162	8.62277	40.578	5.68114	19.0723	-1.75563	0.0465281	1	-
novel.6110	11.4175	11.3897	1.16998	34.0688	22.994	26.7221	7.99241	27.9283	-1.76879	0.00630142	1	-
113469686	4.39135	2.84743	5.84989	9.01822	12.4551	22.7633	4.36289	14.7455	-1.77216	0.022821	1	uncharacterized LOC113469686
103523815	28.9829	25.6269	29.2494	171.346	76.6468	39.5883	27.9531	95.8605	-1.7781	0.000357524	0.0938168	uncharacterized LOC103523815
novel.302	14.0523	8.54229	15.2097	24.0486	62.2755	43.5471	12.6014	43.2904	-1.78757	0.000721598	1	-
113472703	9.66098	28.4743	37.4393	42.085	56.527	165.281	25.1915	87.9644	-1.81527	0.0016535	0.199305	uncharacterized LOC113472703
novel.7980	14.9306	1.89829	2.33996	46.0931	18.2036	4.94854	6.38962	23.0818	-1.82585	0.0446127	1	-
103523937	6.1479	1.89829	2.33996	17.0344	10.5389	10.8868	3.46205	12.82	-1.85959	0.0261247	1	band 4.1-like protein 3
103507884	16.6871	11.3897	16.3797	51.1033	62.2755	50.4751	14.8189	54.618	-1.88494	1.14086e-05	1	collagen alpha-1(I) chain-like
113471190	6.1479	1.89829	3.50993	8.0162	13.4132	21.7736	3.85204	14.401	-1.88914	0.0212238	1	uncharacterized LOC113471190
novel.2867	3.51308	5.69486	0	11.0223	10.5389	13.8559	3.06931	11.8057	-1.89699	0.0366308	1	-
novel.857	6.1479	1.89829	4.67991	35.0709	4.79043	7.91766	4.24203	15.9263	-1.9045	0.0377825	1	-
103509942	7.02617	10.4406	1.16998	22.0445	17.2455	32.6603	6.21224	23.9835	-1.91484	0.00569333	1	cytochrome c oxidase subunit 6A1%2C mitochondrial%2C transcript variant X2
novel.4188	7.02617	3.79657	9.35982	22.0445	15.3294	38.5986	6.72752	25.3242	-1.92731	0.00315477	1	-
113472046	182.68	184.134	109.978	493.998	1170.78	154.394	158.931	606.391	-1.93139	0.0147701	0.525765	mediator of RNA polymerase II transcription subunit 16-like
103524427	2.63481	1.89829	3.50993	5.01012	9.58085	15.8353	2.68101	10.1421	-1.93534	0.0393751	1	laccase-2-like
novel.6225	5.26963	1.89829	1.16998	13.0263	8.62277	11.8765	2.7793	11.1752	-1.96299	0.0295166	1	-
103508746	5.26963	2.84743	2.33996	14.0283	20.1198	7.91766	3.48567	14.0219	-1.98498	0.0157035	1	L-xylulose reductase-like
novel.7893	13.1741	11.3897	12.8698	88.1782	14.3713	47.5059	12.4778	50.0185	-2.00214	0.0010838	1	-
novel.4441	10.5393	10.4406	8.18984	23.0466	55.569	39.5883	9.72322	39.4013	-2.01225	0.000199297	1	-
113467440	17.5654	10.4406	22.2296	139.281	28.7426	34.6397	16.7452	67.5546	-2.01804	0.00095904	1	uncharacterized LOC113467440
113469847	3.51308	10.4406	10.5298	2.00405	45.9881	51.4648	8.16115	33.1523	-2.03404	0.0162261	1	U4/U6.U5 small nuclear ribonucleoprotein 27 kDa protein
novel.8462	4.39135	2.84743	0	5.01012	13.4132	12.8662	2.41293	10.4298	-2.05511	0.040646	1	-
103513136	0.878271	3.79657	3.50993	12.0243	11.497	9.89707	2.72826	11.1395	-2.05764	0.0218942	1	pituitary homeobox homolog Ptx1-like
novel.4689	6.1479	2.84743	1.16998	11.0223	22.036	10.8868	3.38843	14.6483	-2.06989	0.0136065	1	-
103510042	5.26963	0.949143	1.16998	8.0162	19.1617	4.94854	2.46292	10.7088	-2.08166	0.0413549	1	-
108254319	7.02617	3.79657	5.84989	12.0243	10.5389	48.4956	5.55754	23.6863	-2.08936	0.00679482	1	uncharacterized LOC108254319
103522803	0.878271	2.84743	14.0397	30.0607	19.1617	23.753	5.92181	24.3251	-2.09867	0.00692908	1	serine protease inhibitor 3/4-like
113466733	5.26963	4.74572	3.50993	5.01012	25.8683	28.7015	4.50843	19.86	-2.12887	0.00755259	1	uncharacterized LOC113466733
novel.7492	3.51308	0	7.01987	2.00405	12.4551	30.6809	3.51098	15.0467	-2.1316	0.0471288	1	-
113466727	7.90444	0	3.50993	13.0263	22.994	14.8456	3.80479	16.9553	-2.13775	0.0133203	1	uncharacterized LOC113466727
103509680	241.524	130.033	85.4084	460.931	359.282	1270.78	152.322	696.999	-2.19125	2.64214e-06	0.00311992	uncharacterized LOC103509680
113466835	1.75654	1.89829	2.33996	4.0081	9.58085	13.8559	1.99826	9.14828	-2.20696	0.0310532	1	uncharacterized LOC113466835
novel.8678	3.51308	2.84743	1.16998	25.0506	8.62277	1.97941	2.51016	11.8843	-2.2139	0.0351577	1	-
novel.4954	6.1479	4.74572	2.33996	12.0243	19.1617	31.6706	4.41119	20.9522	-2.21925	0.00230909	1	-
113469454	0.878271	0.949143	4.67991	17.0344	6.7066	5.93824	2.16911	9.89309	-2.2568	0.0317645	1	uncharacterized LOC113469454
113468368	2.63481	1.89829	0	11.0223	5.74851	5.93824	1.51103	7.56968	-2.25757	0.0481089	1	uncharacterized LOC113468368
novel.2495	60.6007	51.2537	11.6998	125.253	113.054	374.109	41.1847	204.139	-2.29952	2.6433e-05	0.016873	-
103520105	6.1479	1.89829	1.16998	8.0162	6.7066	32.6603	3.07205	15.7944	-2.32164	0.0145259	1	integrator complex subunit 3 homolog
novel.7493	9.66098	15.1863	10.5298	24.0486	58.4432	96.0016	11.7924	59.4978	-2.33383	2.96878e-05	1	-
novel.6215	0.878271	2.84743	2.33996	9.01822	13.4132	7.91766	2.02189	10.1164	-2.34482	0.0166038	1	-
103517727	2.63481	2.84743	2.33996	8.0162	19.1617	12.8662	2.6074	13.348	-2.35189	0.00671853	1	uncharacterized LOC103517727
103523849	2.63481	3.79657	8.18984	18.0364	22.994	31.6706	4.87374	24.2337	-2.35741	0.000540893	1	uncharacterized LOC103523849
108254154	0.878271	1.89829	2.33996	13.0263	5.74851	6.92795	1.7055	8.5676	-2.35835	0.0272202	1	DExH-box ATP-dependent RNA helicase DExH3-like
113468473	4.39135	10.4406	2.33996	31.0628	8.62277	51.4648	5.72396	30.3834	-2.38904	0.00173609	1	uncharacterized LOC113468473
103511706	458.457	249.625	258.565	1419.87	2514.97	1223.28	322.216	1719.37	-2.41454	1.02511e-12	1.45258e-08	protein app1-like
103511697	2.63481	0.949143	1.16998	1.00202	17.2455	7.91766	1.58464	8.72174	-2.43959	0.0443259	1	S-methyl-5'-thioadenosine phosphorylase-like
103524865	3.51308	0	1.16998	9.01822	5.74851	11.8765	1.56102	8.88107	-2.46971	0.0282569	1	zinc finger protein 526-like
103522589	1.75654	0.949143	2.33996	3.00607	4.79043	20.7838	1.68188	9.52678	-2.52027	0.0282883	1	pre-mRNA-splicing factor 38-like%2C transcript variant X2
novel.2731	4.39135	0	0	5.01012	4.79043	16.825	1.46378	8.87519	-2.52333	0.0478173	1	-
novel.3270	1.75654	0.949143	1.16998	4.0081	4.79043	13.8559	1.29189	7.55147	-2.53382	0.0337936	1	-
novel.1849	1.75654	2.84743	2.33996	18.0364	11.497	10.8868	2.31464	13.4734	-2.5464	0.00372117	1	-
103520480	4.39135	5.69486	3.50993	7.01417	30.6587	44.5368	4.53205	27.4032	-2.58763	0.000732209	1	spermine synthase-like
103518643	1.75654	0.949143	3.50993	15.0304	7.66468	15.8353	2.07187	12.8435	-2.67493	0.00447334	1	E3 ubiquitin-protein ligase TRIM9-like
103522982	0.878271	1.89829	0	5.01012	6.7066	6.92795	0.925519	6.21489	-2.68954	0.0404363	1	nuclear transcription factor Y subunit gamma
113467184	0.878271	1.89829	0	3.00607	2.87426	13.8559	0.925519	6.57874	-2.77489	0.0465463	1	coiled-coil domain-containing protein 134-like
103509934	1.75654	0.949143	0	6.01215	5.74851	7.91766	0.901895	6.55944	-2.78024	0.0321736	1	glucose dehydrogenase [FAD%2C quinone]-like
novel.139	2.63481	2.84743	0	19.0385	6.7066	13.8559	1.82741	13.2003	-2.78723	0.00472741	1	-
novel.3642	3.51308	0.949143	1.16998	7.01417	3.83234	29.6912	1.8774	13.5126	-2.81286	0.00931048	1	-
novel.5587	3.51308	0	2.33996	10.0202	23.9521	7.91766	1.95101	13.9633	-2.83572	0.00470087	1	PF03022:Major royal jelly protein
113473312	1.75654	0.949143	0	4.0081	7.66468	8.90736	0.901895	6.86005	-2.8464	0.0287146	1	uncharacterized LOC113473312
novel.8900	0	3.79657	0	8.0162	9.58085	10.8868	1.26552	9.49461	-2.87313	0.0163475	1	-
113467937	4.39135	0.949143	0	18.0364	9.58085	14.8456	1.78017	14.1543	-2.90486	0.00313223	1	uncharacterized LOC113467937
novel.1141	1.75654	0	1.16998	6.01215	7.66468	9.89707	0.975506	7.85797	-3.00311	0.0160293	1	-
novel.2453	0.878271	1.89829	0	8.0162	14.3713	0.989707	0.925519	7.7924	-3.02169	0.0294091	1	PF00514:Armadillo/beta-catenin-like repeat
novel.6511	0	2.84743	0	4.0081	10.5389	9.89707	0.949143	8.14804	-3.06687	0.0207086	1	-
108253407	0.878271	2.84743	0	1.00202	11.497	19.7941	1.2419	10.7644	-3.07138	0.0160196	1	uncharacterized LOC108253407
novel.723	3.51308	0	0	7.01417	20.1198	4.94854	1.17103	10.6942	-3.10121	0.0127467	1	-
113471074	1.75654	0	0	5.01012	3.83234	7.91766	0.585514	5.58671	-3.14428	0.0418388	1	equilibrative nucleoside transporter 4-like
103508336	0	3.79657	2.33996	9.01822	32.5749	11.8765	2.04551	17.8232	-3.15359	0.001256	1	dihydropteridine reductase-like
103521841	0.878271	0	1.16998	4.0081	1.91617	11.8765	0.682749	5.93358	-3.1563	0.0393505	1	intraflagellar transport protein 140 homolog
103506028	0	2.84743	0	0	8.62277	17.8147	0.949143	8.8125	-3.18629	0.0424062	1	uncharacterized LOC103506028
113472230	1.75654	0	0	1.00202	7.66468	9.89707	0.585514	6.18793	-3.29962	0.0402421	1	uncharacterized LOC113472230
113469287	1.75654	0	0	11.0223	4.79043	2.96912	0.585514	6.26061	-3.30828	0.0320687	1	uncharacterized LOC113469287
novel.8459	0.878271	0.949143	0	1.00202	6.7066	12.8662	0.609138	6.85827	-3.42116	0.0258242	1	-
113466182	2.63481	4.74572	0	33.0668	52.6947	4.94854	2.46018	30.2367	-3.57158	0.000141952	1	uncharacterized LOC113466182
novel.5765	0.878271	0	0	5.01012	4.79043	2.96912	0.292757	4.25656	-3.58276	0.0387295	1	-
113470543	0	0.949143	0	3.00607	6.7066	3.95883	0.316381	4.55717	-3.68269	0.0317875	1	gastrula zinc finger protein xFG20-1-like
113466039	0	0	1.16998	3.00607	4.79043	5.93824	0.389993	4.57825	-3.68821	0.0302502	1	protein AIR2-like
113465940	0	0	1.16998	6.01215	3.83234	3.95883	0.389993	4.60111	-3.69409	0.0293096	1	uncharacterized LOC113465940
113473806	0.878271	0	1.16998	11.0223	5.74851	10.8868	0.682749	9.21919	-3.79821	0.00479958	1	actin-interacting protein 1-like
novel.6120	0.878271	0	0	7.01417	0.958085	6.92795	0.292757	4.96674	-3.80296	0.0304171	1	-
103523685	0	0.949143	1.16998	3.00607	5.74851	20.7838	0.706374	9.84614	-3.87316	0.0064394	1	salivary glue protein Sgs-3-like
113471726	0	0	0	2.00405	3.83234	2.96912	0	2.93517	-4.00918	0.0485914	1	axoneme-associated protein mst101(2)-like
novel.7520	0	0	1.16998	1.00202	10.5389	5.93824	0.389993	5.8264	-4.03797	0.018478	1	-
novel.7003	0	2.84743	2.33996	21.0425	22.994	42.5574	1.72913	28.8647	-4.11428	2.44549e-06	1	-
113465572	0	0	0	1.00202	4.79043	3.95883	0	3.25043	-4.15699	0.0397371	1	limbic system-associated membrane protein-like
103509273	0	0	0	1.00202	1.91617	7.91766	0	3.61195	-4.30709	0.0327796	1	uncharacterized LOC103509273
novel.1133	0	0.949143	0	3.00607	3.83234	14.8456	0.316381	7.22801	-4.34599	0.00766414	1	-
novel.1227	0.878271	0	0	14.0283	3.83234	3.95883	0.292757	7.27317	-4.35362	0.00680197	1	-
103523622	0	0	0	10.0202	1.91617	0	0	3.97881	-4.44536	0.0413905	1	uncharacterized LOC103523622
113466462	0	0	0	7.01417	0	4.94854	0	3.98757	-4.44811	0.0358222	1	uncharacterized LOC113466462
novel.1487	0	0	0	2.00405	8.62277	1.97941	0	4.20208	-4.52844	0.0172847	1	-
113472713	0	0	1.16998	10.0202	4.79043	9.89707	0.389993	8.23592	-4.53357	0.00293679	1	uncharacterized LOC113472713
108252881	0	0	0	4.0081	7.66468	1.97941	0	4.55073	-4.64242	0.010982	1	uncharacterized LOC108252881
novel.2083	0	0	0	5.01012	7.66468	0.989707	0	4.55484	-4.64342	0.013083	1	PF03184:DDE superfamily endonuclease
novel.5261	0	0	0	4.0081	6.7066	3.95883	0	4.89118	-4.74593	0.00674897	1	PF03671:Ubiquitin fold modifier 1 protein
103523145	0	0	0	0	15.3294	0	0	5.10979	-4.81026	0.0407514	1	dihydrolipoyllysine-residue acetyltransferase component of pyruvate dehydrogenase complex
103508120	0	0	0	0	14.3713	0.989707	0	5.12033	-4.81368	0.0238813	1	uncharacterized LOC103508120
113465775	0.878271	0	1.16998	48.0972	7.66468	0.989707	0.682749	18.9172	-4.83081	0.000913418	1	uncharacterized LOC113465775
103507821	0	0	0	10.0202	6.7066	6.92795	0	7.88493	-5.4332	0.000500956	1	uncharacterized LOC103507821
