# Supplementary material for: Functional Characterization of a Trehalose-6-Phosphate Synthase in Diaphorina citri Revealed by RNA Interference and Transcriptome Sequencing
Source: Insects. 2021 Nov 30;12(12):1074. doi: 10.3390/insects12121074 (PMC8709273; doi:10.3390/insects12121074)
Supplement: Supplementary file 1 [file insects-12-01074-s001.zip › Supplementary File/Table S5.xlsx]

## Sheet: Up-regulation
Category	GO ID	Description	GeneRatio	BgRatio	P-value	Padj	Gene ID	Gene name	Count
BP	GO:0022900	electron transport chain	5/122	18/4645	7.50002e-05	0.00919408	108252532/108252529/108252528/108252534/108252533	LOC108252532/LOC108252529/LOC108252528/LOC108252534/LOC108252533	5
BP	GO:0045333	cellular respiration	5/122	19/4645	9.96597e-05	0.00919408	108252527/108252532/108252529/108252534/108252533	LOC108252527/LOC108252532/LOC108252529/LOC108252534/LOC108252533	5
BP	GO:0015980	energy derivation by oxidation of organic compounds	5/122	20/4645	0.000130105	0.00919408	108252527/108252532/108252529/108252534/108252533	LOC108252527/LOC108252532/LOC108252529/LOC108252534/LOC108252533	5
BP	GO:0006091	generation of precursor metabolites and energy	6/122	37/4645	0.000346261	0.0183518	108252527/108252532/108252529/108252528/108252534/108252533	LOC108252527/LOC108252532/LOC108252529/LOC108252528/LOC108252534/LOC108252533	6
BP	GO:0022904	respiratory electron transport chain	4/122	15/4645	0.000494081	0.0209491	108252532/108252529/108252534/108252533	LOC108252532/LOC108252529/LOC108252534/LOC108252533	4
BP	GO:0006821	chloride transport	3/122	13/4645	0.00417008	0.131075	novel.1313/103520042/103519804	-/LOC103520042/LOC103519804	3
BP	GO:0015698	inorganic anion transport	4/122	26/4645	0.00432794	0.131075	novel.1313/113469154/103520042/103519804	-/LOC113469154/LOC103520042/LOC103519804	4
BP	GO:0055085	transmembrane transport	18/122	372/4645	0.00776728	0.205833	113468880/103510333/103512516/108254440/108252537/103518466/103509582/novel.1313/103510354/103519377/103506822/103520042/103509972/103509754/103521272/103510942/103519804/103512513	LOC113468880/LOC103510333/LOC103512516/LOC108254440/LOC108252537/LOC103518466/LOC103509582/-/LOC103510354/LOC103519377/LOC103506822/LOC103520042/LOC103509972/LOC103509754/LOC103521272/LOC103510942/LOC103519804/LOC103512513	18
BP	GO:0006820	anion transport	5/122	53/4645	0.0120764	0.284466	novel.1313/113469154/103520042/103509754/103519804	-/LOC113469154/LOC103520042/LOC103509754/LOC103519804	5
BP	GO:0005984	disaccharide metabolic process	2/122	10/4645	0.0268245	0.516981	103523045/103506477	LOC103523045/LOC103506477	2
BP	GO:0005991	trehalose metabolic process	2/122	10/4645	0.0268245	0.516981	103523045/103506477	LOC103523045/LOC103506477	2
BP	GO:0009311	oligosaccharide metabolic process	2/122	11/4645	0.0322299	0.569394	103523045/103506477	LOC103523045/LOC103506477	2
BP	GO:0007017	microtubule-based process	5/122	70/4645	0.0358799	0.585118	103508498/103506140/103517019/103506183/103505124	LOC103508498/LOC103506140/LOC103517019/LOC103506183/LOC103505124	5
BP	GO:0016051	carbohydrate biosynthetic process	2/122	14/4645	0.0506718	0.684718	103518763/103518761	LOC103518763/LOC103518761	2
BP	GO:0044262	cellular carbohydrate metabolic process	2/122	14/4645	0.0506718	0.684718	103523045/103506477	LOC103523045/LOC103506477	2
BP	GO:0006575	cellular modified amino acid metabolic process	2/122	15/4645	0.0574852	0.684718	103506991/103510165	LOC103506991/LOC103510165	2
BP	GO:0007018	microtubule-based movement	4/122	56/4645	0.0584201	0.684718	103508498/103517019/103506183/103505124	LOC103508498/LOC103517019/LOC103506183/LOC103505124	4
BP	GO:0006811	ion transport	11/122	249/4645	0.06114	0.684718	113468880/108254440/108252537/novel.1313/113469154/103520042/103509972/103516197/103509754/103521272/103519804	LOC113468880/LOC108254440/LOC108252537/-/LOC113469154/LOC103520042/LOC103509972/LOC103516197/LOC103509754/LOC103521272/LOC103519804	11
BP	GO:0015985	energy coupled proton transport, down electrochemical gradient	2/122	16/4645	0.064596	0.684718	108254440/108252537	LOC108254440/LOC108252537	2
BP	GO:0015986	ATP synthesis coupled proton transport	2/122	16/4645	0.064596	0.684718	108254440/108252537	LOC108254440/LOC108252537	2
BP	GO:0006928	movement of cell or subcellular component	4/122	59/4645	0.0682454	0.688954	103508498/103517019/103506183/103505124	LOC103508498/LOC103517019/LOC103506183/LOC103505124	4
BP	GO:0006470	protein dephosphorylation	3/122	37/4645	0.0719735	0.693563	103512461/103524239/103508604	LOC103512461/LOC103524239/LOC103508604	3
BP	GO:0016311	dephosphorylation	3/122	38/4645	0.0767039	0.70701	103512461/103524239/103508604	LOC103512461/LOC103524239/LOC103508604	3
BP	GO:0034220	ion transmembrane transport	4/122	65/4645	0.0902749	0.750839	108254440/108252537/103509754/103521272	LOC108254440/LOC108252537/LOC103509754/LOC103521272	4
BP	GO:1902600	proton transmembrane transport	3/122	41/4645	0.0916847	0.750839	108254440/108252537/103521272	LOC108254440/LOC108252537/LOC103521272	3
BP	GO:0005996	monosaccharide metabolic process	2/122	20/4645	0.0956257	0.750839	103518763/103518761	LOC103518763/LOC103518761	2
BP	GO:0019318	hexose metabolic process	2/122	20/4645	0.0956257	0.750839	103518763/103518761	LOC103518763/LOC103518761	2
BP	GO:0006790	sulfur compound metabolic process	2/122	21/4645	0.10394	0.779543	103506991/103510165	LOC103506991/LOC103510165	2
BP	GO:0015672	monovalent inorganic cation transport	4/122	69/4645	0.106636	0.779543	108254440/108252537/103516197/103521272	LOC108254440/LOC108252537/LOC103516197/LOC103521272	4
BP	GO:0098655	cation transmembrane transport	3/122	46/4645	0.119073	0.788858	108254440/108252537/103521272	LOC108254440/LOC108252537/LOC103521272	3
BP	GO:0098660	inorganic ion transmembrane transport	3/122	46/4645	0.119073	0.788858	108254440/108252537/103521272	LOC108254440/LOC108252537/LOC103521272	3
BP	GO:0098662	inorganic cation transmembrane transport	3/122	46/4645	0.119073	0.788858	108254440/108252537/103521272	LOC108254440/LOC108252537/LOC103521272	3
BP	GO:0015074	DNA integration	7/122	160/4645	0.12638	0.811895	103507262/108252615/novel.4126/103516813/103514648/103518402/103523276	LOC103507262/LOC108252615/-/LOC103516813/LOC103514648/LOC103518402/LOC103523276	7
BP	GO:0009152	purine ribonucleotide biosynthetic process	3/122	50/4645	0.142894	0.827961	108254440/108252537/103512587	LOC108254440/LOC108252537/LOC103512587	3
BP	GO:0009260	ribonucleotide biosynthetic process	3/122	50/4645	0.142894	0.827961	108254440/108252537/103512587	LOC108254440/LOC108252537/LOC103512587	3
BP	GO:0046390	ribose phosphate biosynthetic process	3/122	50/4645	0.142894	0.827961	108254440/108252537/103512587	LOC108254440/LOC108252537/LOC103512587	3
BP	GO:0006812	cation transport	5/122	108/4645	0.153362	0.827961	113468880/108254440/108252537/103516197/103521272	LOC113468880/LOC108254440/LOC108252537/LOC103516197/LOC103521272	5
BP	GO:1901575	organic substance catabolic process	5/122	112/4645	0.17048	0.827961	113466543/103506991/103514393/103524069/103514538	LOC113466543/LOC103506991/LOC103514393/LOC103524069/LOC103514538	5
BP	GO:0006164	purine nucleotide biosynthetic process	3/122	55/4645	0.174659	0.827961	108254440/108252537/103512587	LOC108254440/LOC108252537/LOC103512587	3
BP	GO:0072522	purine-containing compound biosynthetic process	3/122	56/4645	0.181238	0.827961	108254440/108252537/103512587	LOC108254440/LOC108252537/LOC103512587	3
BP	GO:0006754	ATP biosynthetic process	2/122	30/4645	0.185555	0.827961	108254440/108252537	LOC108254440/LOC108252537	2
BP	GO:0009056	catabolic process	5/122	117/4645	0.192875	0.827961	113466543/103506991/103514393/103524069/103514538	LOC113466543/LOC103506991/LOC103514393/LOC103524069/LOC103514538	5
BP	GO:0009127	purine nucleoside monophosphate biosynthetic process	2/122	31/4645	0.19514	0.827961	108254440/108252537	LOC108254440/LOC108252537	2
BP	GO:0009156	ribonucleoside monophosphate biosynthetic process	2/122	31/4645	0.19514	0.827961	108254440/108252537	LOC108254440/LOC108252537	2
BP	GO:0009168	purine ribonucleoside monophosphate biosynthetic process	2/122	31/4645	0.19514	0.827961	108254440/108252537	LOC108254440/LOC108252537	2
BP	GO:0009124	nucleoside monophosphate biosynthetic process	2/122	33/4645	0.214485	0.827961	108254440/108252537	LOC108254440/LOC108252537	2
BP	GO:0005975	carbohydrate metabolic process	7/122	188/4645	0.223393	0.827961	103521103/103523045/103518763/103506477/103514393/103518761/103522082	LOC103521103/LOC103523045/LOC103518763/LOC103506477/LOC103514393/LOC103518761/LOC103522082	7
BP	GO:0017144	drug metabolic process	4/122	93/4645	0.22737	0.827961	108254440/108252537/103521103/103522082	LOC108254440/LOC108252537/LOC103521103/LOC103522082	4
BP	GO:0044283	small molecule biosynthetic process	3/122	64/4645	0.23597	0.827961	103518763/103522043/103518761	LOC103518763/LOC103522043/LOC103518761	3
BP	GO:0009150	purine ribonucleotide metabolic process	3/122	65/4645	0.243019	0.827961	108254440/108252537/103512587	LOC108254440/LOC108252537/LOC103512587	3
BP	GO:0009259	ribonucleotide metabolic process	3/122	65/4645	0.243019	0.827961	108254440/108252537/103512587	LOC108254440/LOC108252537/LOC103512587	3
BP	GO:0042180	cellular ketone metabolic process	1/122	11/4645	0.254048	0.827961	103522043	LOC103522043	1
BP	GO:0006629	lipid metabolic process	5/122	130/4645	0.25537	0.827961	113466543/103523607/103507537/103505325/103516518	LOC113466543/LOC103523607/LOC103507537/LOC103505325/LOC103516518	5
BP	GO:0009142	nucleoside triphosphate biosynthetic process	2/122	38/4645	0.263452	0.827961	108254440/108252537	LOC108254440/LOC108252537	2
BP	GO:0009145	purine nucleoside triphosphate biosynthetic process	2/122	38/4645	0.263452	0.827961	108254440/108252537	LOC108254440/LOC108252537	2
BP	GO:0009201	ribonucleoside triphosphate biosynthetic process	2/122	38/4645	0.263452	0.827961	108254440/108252537	LOC108254440/LOC108252537	2
BP	GO:0009206	purine ribonucleoside triphosphate biosynthetic process	2/122	38/4645	0.263452	0.827961	108254440/108252537	LOC108254440/LOC108252537	2
BP	GO:0006030	chitin metabolic process	2/122	39/4645	0.273283	0.827961	103521103/103522082	LOC103521103/LOC103522082	2
BP	GO:0006040	amino sugar metabolic process	2/122	39/4645	0.273283	0.827961	103521103/103522082	LOC103521103/LOC103522082	2
BP	GO:1901071	glucosamine-containing compound metabolic process	2/122	39/4645	0.273283	0.827961	103521103/103522082	LOC103521103/LOC103522082	2
BP	GO:0016042	lipid catabolic process	1/122	12/4645	0.273687	0.827961	113466543	LOC113466543	1
BP	GO:0006163	purine nucleotide metabolic process	3/122	70/4645	0.278725	0.827961	108254440/108252537/103512587	LOC108254440/LOC108252537/LOC103512587	3
BP	GO:0019693	ribose phosphate metabolic process	3/122	71/4645	0.285936	0.827961	108254440/108252537/103512587	LOC108254440/LOC108252537/LOC103512587	3
BP	GO:0072521	purine-containing compound metabolic process	3/122	71/4645	0.285936	0.827961	108254440/108252537/103512587	LOC108254440/LOC108252537/LOC103512587	3
BP	GO:0008272	sulfate transport	1/122	13/4645	0.292813	0.827961	113469154	LOC113469154	1
BP	GO:0072348	sulfur compound transport	1/122	13/4645	0.292813	0.827961	113469154	LOC113469154	1
BP	GO:1901565	organonitrogen compound catabolic process	3/122	72/4645	0.293162	0.827961	103506991/103524069/103514538	LOC103506991/LOC103524069/LOC103514538	3
BP	GO:0046034	ATP metabolic process	2/122	42/4645	0.302727	0.827961	108254440/108252537	LOC108254440/LOC108252537	2
BP	GO:0006259	DNA metabolic process	9/122	278/4645	0.306575	0.827961	103507262/108252615/novel.4126/103516813/103514648/103515469/108252322/103518402/103523276	LOC103507262/LOC108252615/-/LOC103516813/LOC103514648/LOC103515469/LOC108252322/LOC103518402/LOC103523276	9
BP	GO:0016054	organic acid catabolic process	1/122	14/4645	0.311439	0.827961	103506991	LOC103506991	1
BP	GO:0044282	small molecule catabolic process	1/122	14/4645	0.311439	0.827961	103506991	LOC103506991	1
BP	GO:0046395	carboxylic acid catabolic process	1/122	14/4645	0.311439	0.827961	103506991	LOC103506991	1
BP	GO:0009126	purine nucleoside monophosphate metabolic process	2/122	43/4645	0.312504	0.827961	108254440/108252537	LOC108254440/LOC108252537	2
BP	GO:0009161	ribonucleoside monophosphate metabolic process	2/122	43/4645	0.312504	0.827961	108254440/108252537	LOC108254440/LOC108252537	2
BP	GO:0009167	purine ribonucleoside monophosphate metabolic process	2/122	43/4645	0.312504	0.827961	108254440/108252537	LOC108254440/LOC108252537	2
BP	GO:0006310	DNA recombination	1/122	15/4645	0.329579	0.827961	108252322	LOC108252322	1
BP	GO:0051336	regulation of hydrolase activity	1/122	15/4645	0.329579	0.827961	103512461	LOC103512461	1
BP	GO:0071103	DNA conformation change	1/122	15/4645	0.329579	0.827961	103518306	LOC103518306	1
BP	GO:0009123	nucleoside monophosphate metabolic process	2/122	45/4645	0.331969	0.827961	108254440/108252537	LOC108254440/LOC108252537	2
BP	GO:0006022	aminoglycan metabolic process	2/122	47/4645	0.35128	0.827961	103521103/103522082	LOC103521103/LOC103522082	2
BP	GO:0098656	anion transmembrane transport	1/122	17/4645	0.364448	0.827961	103509754	LOC103509754	1
BP	GO:1903825	organic acid transmembrane transport	1/122	17/4645	0.364448	0.827961	103509754	LOC103509754	1
BP	GO:1905039	carboxylic acid transmembrane transport	1/122	17/4645	0.364448	0.827961	103509754	LOC103509754	1
BP	GO:0009165	nucleotide biosynthetic process	3/122	84/4645	0.380128	0.827961	108254440/108252537/103512587	LOC108254440/LOC108252537/LOC103512587	3
BP	GO:1901293	nucleoside phosphate biosynthetic process	3/122	84/4645	0.380128	0.827961	108254440/108252537/103512587	LOC108254440/LOC108252537/LOC103512587	3
BP	GO:0046434	organophosphate catabolic process	1/122	18/4645	0.381202	0.827961	103514393	LOC103514393	1
BP	GO:1901135	carbohydrate derivative metabolic process	6/122	191/4645	0.386915	0.827961	108254440/108252537/103521103/103512587/103514393/103522082	LOC108254440/LOC108252537/LOC103521103/LOC103512587/LOC103514393/LOC103522082	6
BP	GO:0006281	DNA repair	2/122	52/4645	0.398659	0.827961	103515469/108252322	LOC103515469/LOC108252322	2
BP	GO:0009144	purine nucleoside triphosphate metabolic process	2/122	52/4645	0.398659	0.827961	108254440/108252537	LOC108254440/LOC108252537	2
BP	GO:0009199	ribonucleoside triphosphate metabolic process	2/122	52/4645	0.398659	0.827961	108254440/108252537	LOC108254440/LOC108252537	2
BP	GO:0009205	purine ribonucleoside triphosphate metabolic process	2/122	52/4645	0.398659	0.827961	108254440/108252537	LOC108254440/LOC108252537	2
BP	GO:0006325	chromatin organization	1/122	20/4645	0.413407	0.827961	103518306	LOC103518306	1
BP	GO:0009141	nucleoside triphosphate metabolic process	2/122	54/4645	0.417174	0.827961	108254440/108252537	LOC108254440/LOC108252537	2
BP	GO:0015711	organic anion transport	1/122	21/4645	0.42888	0.827961	103509754	LOC103509754	1
BP	GO:0015849	organic acid transport	1/122	21/4645	0.42888	0.827961	103509754	LOC103509754	1
BP	GO:0046942	carboxylic acid transport	1/122	21/4645	0.42888	0.827961	103509754	LOC103509754	1
BP	GO:0006974	cellular response to DNA damage stimulus	2/122	58/4645	0.453325	0.827961	103515469/108252322	LOC103515469/LOC108252322	2
BP	GO:0033554	cellular response to stress	2/122	58/4645	0.453325	0.827961	103515469/108252322	LOC103515469/LOC108252322	2
BP	GO:0009725	response to hormone	1/122	23/4645	0.458623	0.827961	103524289	LOC103524289	1
BP	GO:0009755	hormone-mediated signaling pathway	1/122	23/4645	0.458623	0.827961	103524289	LOC103524289	1
BP	GO:0014070	response to organic cyclic compound	1/122	23/4645	0.458623	0.827961	103524289	LOC103524289	1
BP	GO:0032870	cellular response to hormone stimulus	1/122	23/4645	0.458623	0.827961	103524289	LOC103524289	1
BP	GO:0033993	response to lipid	1/122	23/4645	0.458623	0.827961	103524289	LOC103524289	1
BP	GO:0043401	steroid hormone mediated signaling pathway	1/122	23/4645	0.458623	0.827961	103524289	LOC103524289	1
BP	GO:0048545	response to steroid hormone	1/122	23/4645	0.458623	0.827961	103524289	LOC103524289	1
BP	GO:0071383	cellular response to steroid hormone stimulus	1/122	23/4645	0.458623	0.827961	103524289	LOC103524289	1
BP	GO:0071396	cellular response to lipid	1/122	23/4645	0.458623	0.827961	103524289	LOC103524289	1
BP	GO:0071407	cellular response to organic cyclic compound	1/122	23/4645	0.458623	0.827961	103524289	LOC103524289	1
BP	GO:1901605	alpha-amino acid metabolic process	1/122	23/4645	0.458623	0.827961	novel.1989	-	1
BP	GO:0009966	regulation of signal transduction	2/122	59/4645	0.462166	0.827961	103512461/103507290	LOC103512461/LOC103507290	2
BP	GO:0044257	cellular protein catabolic process	2/122	59/4645	0.462166	0.827961	103524069/103514538	LOC103524069/LOC103514538	2
BP	GO:0051603	proteolysis involved in cellular protein catabolic process	2/122	59/4645	0.462166	0.827961	103524069/103514538	LOC103524069/LOC103514538	2
BP	GO:0010646	regulation of cell communication	2/122	60/4645	0.470924	0.827961	103512461/103507290	LOC103512461/LOC103507290	2
BP	GO:0023051	regulation of signaling	2/122	60/4645	0.470924	0.827961	103512461/103507290	LOC103512461/LOC103507290	2
BP	GO:0009187	cyclic nucleotide metabolic process	1/122	24/4645	0.472913	0.827961	103512587	LOC103512587	1
BP	GO:0009190	cyclic nucleotide biosynthetic process	1/122	24/4645	0.472913	0.827961	103512587	LOC103512587	1
BP	GO:0050790	regulation of catalytic activity	1/122	24/4645	0.472913	0.827961	103512461	LOC103512461	1
BP	GO:0030163	protein catabolic process	2/122	61/4645	0.479597	0.827961	103524069/103514538	LOC103524069/LOC103514538	2
BP	GO:0015988	energy coupled proton transmembrane transport, against electrochemical gradient	1/122	25/4645	0.486829	0.827961	103521272	LOC103521272	1
BP	GO:0015991	ATP hydrolysis coupled proton transport	1/122	25/4645	0.486829	0.827961	103521272	LOC103521272	1
BP	GO:0065009	regulation of molecular function	1/122	25/4645	0.486829	0.827961	103512461	LOC103512461	1
BP	GO:0090662	ATP hydrolysis coupled transmembrane transport	1/122	25/4645	0.486829	0.827961	103521272	LOC103521272	1
BP	GO:0099131	ATP hydrolysis coupled ion transmembrane transport	1/122	25/4645	0.486829	0.827961	103521272	LOC103521272	1
BP	GO:0099132	ATP hydrolysis coupled cation transmembrane transport	1/122	25/4645	0.486829	0.827961	103521272	LOC103521272	1
BP	GO:0048583	regulation of response to stimulus	2/122	62/4645	0.488184	0.827961	103512461/103507290	LOC103512461/LOC103507290	2
BP	GO:0006643	membrane lipid metabolic process	1/122	26/4645	0.50038	0.832854	103523607	LOC103523607	1
BP	GO:0006796	phosphate-containing compound metabolic process	13/122	482/4645	0.503975	0.832854	108254440/103512461/108252537/113465355/103516627/103512587/103514393/108252918/103524239/113466461/103516630/103508604/103525057	LOC108254440/LOC103512461/LOC108252537/LOC113465355/LOC103516627/LOC103512587/LOC103514393/LOC108252918/LOC103524239/LOC113466461/LOC103516630/LOC103508604/LOC103525057	13
BP	GO:0006950	response to stress	3/122	102/4645	0.505256	0.832854	103515469/103525002/108252322	LOC103515469/LOC103525002/LOC108252322	3
BP	GO:0006793	phosphorus metabolic process	13/122	484/4645	0.510289	0.832854	108254440/103512461/108252537/113465355/103516627/103512587/103514393/108252918/103524239/113466461/103516630/103508604/103525057	LOC108254440/LOC103512461/LOC108252537/LOC113465355/LOC103516627/LOC103512587/LOC103514393/LOC108252918/LOC103524239/LOC113466461/LOC103516630/LOC103508604/LOC103525057	13
BP	GO:0044248	cellular catabolic process	3/122	105/4645	0.524908	0.832854	103506991/103524069/103514538	LOC103506991/LOC103524069/LOC103514538	3
BP	GO:0009719	response to endogenous stimulus	1/122	28/4645	0.526427	0.832854	103524289	LOC103524289	1
BP	GO:0070887	cellular response to chemical stimulus	1/122	28/4645	0.526427	0.832854	103524289	LOC103524289	1
BP	GO:0071310	cellular response to organic substance	1/122	28/4645	0.526427	0.832854	103524289	LOC103524289	1
BP	GO:0071495	cellular response to endogenous stimulus	1/122	28/4645	0.526427	0.832854	103524289	LOC103524289	1
BP	GO:0044265	cellular macromolecule catabolic process	2/122	69/4645	0.54577	0.840466	103524069/103514538	LOC103524069/LOC103514538	2
BP	GO:0009117	nucleotide metabolic process	3/122	109/4645	0.550443	0.840466	108254440/108252537/103512587	LOC108254440/LOC108252537/LOC103512587	3
BP	GO:0006733	oxidoreduction coenzyme metabolic process	1/122	30/4645	0.551126	0.840466	103522043	LOC103522043	1
BP	GO:0006979	response to oxidative stress	1/122	30/4645	0.551126	0.840466	103525002	LOC103525002	1
BP	GO:0010033	response to organic substance	1/122	30/4645	0.551126	0.840466	103524289	LOC103524289	1
BP	GO:0006753	nucleoside phosphate metabolic process	3/122	110/4645	0.556701	0.840466	108254440/108252537/103512587	LOC108254440/LOC108252537/LOC103512587	3
BP	GO:0044281	small molecule metabolic process	8/122	306/4645	0.558989	0.840466	108254440/108252537/103518763/103506991/novel.1989/103512587/103522043/103518761	LOC108254440/LOC108252537/LOC103518763/LOC103506991/-/LOC103512587/LOC103522043/LOC103518761	8
BP	GO:0009057	macromolecule catabolic process	2/122	72/4645	0.569047	0.849563	103524069/103514538	LOC103524069/LOC103514538	2
BP	GO:0051171	regulation of nitrogen compound metabolic process	7/122	273/4645	0.582725	0.856057	103512461/103524289/103507581/103520711/108252676/103510428/novel.651	LOC103512461/LOC103524289/LOC103507581/LOC103520711/LOC108252676/LOC103510428/-	7
BP	GO:0080090	regulation of primary metabolic process	7/122	273/4645	0.582725	0.856057	103512461/103524289/103507581/103520711/108252676/103510428/novel.651	LOC103512461/LOC103524289/LOC103507581/LOC103520711/LOC108252676/LOC103510428/-	7
BP	GO:1901137	carbohydrate derivative biosynthetic process	3/122	115/4645	0.587212	0.856057	108254440/108252537/103512587	LOC108254440/LOC108252537/LOC103512587	3
BP	GO:0090407	organophosphate biosynthetic process	3/122	116/4645	0.593154	0.856057	108254440/108252537/103512587	LOC108254440/LOC108252537/LOC103512587	3
BP	GO:0031323	regulation of cellular metabolic process	7/122	276/4645	0.594551	0.856057	103512461/103524289/103507581/103520711/108252676/103510428/novel.651	LOC103512461/LOC103524289/LOC103507581/LOC103520711/LOC108252676/LOC103510428/-	7
BP	GO:0051186	cofactor metabolic process	2/122	76/4645	0.598738	0.856057	103522043/103510165	LOC103522043/LOC103510165	2
BP	GO:0019637	organophosphate metabolic process	4/122	158/4645	0.601823	0.856057	108254440/108252537/103512587/103514393	LOC108254440/LOC108252537/LOC103512587/LOC103514393	4
BP	GO:0060255	regulation of macromolecule metabolic process	7/122	280/4645	0.610061	0.856057	103512461/103524289/103507581/103520711/108252676/103510428/novel.651	LOC103512461/LOC103524289/LOC103507581/LOC103520711/LOC108252676/LOC103510428/-	7
BP	GO:0006511	ubiquitin-dependent protein catabolic process	1/122	36/4645	0.617814	0.856057	103524069	LOC103524069	1
BP	GO:0019941	modification-dependent protein catabolic process	1/122	36/4645	0.617814	0.856057	103524069	LOC103524069	1
BP	GO:0043632	modification-dependent macromolecule catabolic process	1/122	36/4645	0.617814	0.856057	103524069	LOC103524069	1
BP	GO:0019222	regulation of metabolic process	7/122	285/4645	0.629012	0.865913	103512461/103524289/103507581/103520711/108252676/103510428/novel.651	LOC103512461/LOC103524289/LOC103507581/LOC103520711/LOC108252676/LOC103510428/-	7
BP	GO:0009108	coenzyme biosynthetic process	1/122	40/4645	0.656714	0.879505	103522043	LOC103522043	1
BP	GO:0055086	nucleobase-containing small molecule metabolic process	3/122	128/4645	0.660102	0.879505	108254440/108252537/103512587	LOC108254440/LOC108252537/LOC103512587	3
BP	GO:0006355	regulation of transcription, DNA-templated	6/122	256/4645	0.67251	0.879505	103524289/103507581/103520711/108252676/103510428/novel.651	LOC103524289/LOC103507581/LOC103520711/LOC108252676/LOC103510428/-	6
BP	GO:1903506	regulation of nucleic acid-templated transcription	6/122	256/4645	0.67251	0.879505	103524289/103507581/103520711/108252676/103510428/novel.651	LOC103524289/LOC103507581/LOC103520711/LOC108252676/LOC103510428/-	6
BP	GO:2001141	regulation of RNA biosynthetic process	6/122	256/4645	0.67251	0.879505	103524289/103507581/103520711/108252676/103510428/novel.651	LOC103524289/LOC103507581/LOC103520711/LOC108252676/LOC103510428/-	6
BP	GO:0008610	lipid biosynthetic process	1/122	42/4645	0.674664	0.879505	103516518	LOC103516518	1
BP	GO:0034622	cellular protein-containing complex assembly	1/122	42/4645	0.674664	0.879505	103518306	LOC103518306	1
BP	GO:0045454	cell redox homeostasis	1/122	42/4645	0.674664	0.879505	103504891	LOC103504891	1
BP	GO:0051252	regulation of RNA metabolic process	6/122	257/4645	0.676223	0.879505	103524289/103507581/103520711/108252676/103510428/novel.651	LOC103524289/LOC103507581/LOC103520711/LOC108252676/LOC103510428/-	6
BP	GO:0030001	metal ion transport	1/122	44/4645	0.691683	0.886131	113468880	LOC113468880	1
BP	GO:0042221	response to chemical	1/122	44/4645	0.691683	0.886131	103524289	LOC103524289	1
BP	GO:0010468	regulation of gene expression	6/122	266/4645	0.70844	0.886131	103524289/103507581/103520711/108252676/103510428/novel.651	LOC103524289/LOC103507581/LOC103520711/LOC108252676/LOC103510428/-	6
BP	GO:0019219	regulation of nucleobase-containing compound metabolic process	6/122	266/4645	0.70844	0.886131	103524289/103507581/103520711/108252676/103510428/novel.651	LOC103524289/LOC103507581/LOC103520711/LOC108252676/LOC103510428/-	6
BP	GO:0010556	regulation of macromolecule biosynthetic process	6/122	267/4645	0.711885	0.886131	103524289/103507581/103520711/108252676/103510428/novel.651	LOC103524289/LOC103507581/LOC103520711/LOC108252676/LOC103510428/-	6
BP	GO:0031326	regulation of cellular biosynthetic process	6/122	267/4645	0.711885	0.886131	103524289/103507581/103520711/108252676/103510428/novel.651	LOC103524289/LOC103507581/LOC103520711/LOC108252676/LOC103510428/-	6
BP	GO:2000112	regulation of cellular macromolecule biosynthetic process	6/122	267/4645	0.711885	0.886131	103524289/103507581/103520711/108252676/103510428/novel.651	LOC103524289/LOC103507581/LOC103520711/LOC108252676/LOC103510428/-	6
BP	GO:0009889	regulation of biosynthetic process	6/122	269/4645	0.718692	0.886131	103524289/103507581/103520711/108252676/103510428/novel.651	LOC103524289/LOC103507581/LOC103520711/LOC108252676/LOC103510428/-	6
BP	GO:0019725	cellular homeostasis	1/122	48/4645	0.723116	0.886131	103504891	LOC103504891	1
BP	GO:0051056	regulation of small GTPase mediated signal transduction	1/122	48/4645	0.723116	0.886131	103507290	LOC103507290	1
BP	GO:1902531	regulation of intracellular signal transduction	1/122	50/4645	0.737619	0.898709	103507290	LOC103507290	1
BP	GO:0006732	coenzyme metabolic process	1/122	51/4645	0.744586	0.902012	103522043	LOC103522043	1
BP	GO:0051276	chromosome organization	1/122	53/4645	0.757973	0.905483	103518306	LOC103518306	1
BP	GO:0006520	cellular amino acid metabolic process	2/122	103/4645	0.759809	0.905483	103506991/novel.1989	LOC103506991/-	2
BP	GO:0006468	protein phosphorylation	6/122	282/4645	0.760264	0.905483	113465355/103516627/108252918/113466461/103516630/103525057	LOC113465355/LOC103516627/LOC108252918/LOC113466461/LOC103516630/LOC103525057	6
BP	GO:1901362	organic cyclic compound biosynthetic process	10/122	455/4645	0.770152	0.907671	108254440/108252537/103524289/103507581/103520711/103512587/103516518/108252676/103510428/novel.651	LOC108254440/LOC108252537/LOC103524289/LOC103507581/LOC103520711/LOC103512587/LOC103516518/LOC108252676/LOC103510428/-	10
BP	GO:0051188	cofactor biosynthetic process	1/122	55/4645	0.770664	0.907671	103522043	LOC103522043	1
BP	GO:0042592	homeostatic process	1/122	58/4645	0.788473	0.919939	103504891	LOC103504891	1
BP	GO:0034654	nucleobase-containing compound biosynthetic process	9/122	423/4645	0.793905	0.919939	108254440/108252537/103524289/103507581/103520711/103512587/108252676/103510428/novel.651	LOC108254440/LOC108252537/LOC103524289/LOC103507581/LOC103520711/LOC103512587/LOC108252676/LOC103510428/-	9
BP	GO:0065003	protein-containing complex assembly	1/122	59/4645	0.794099	0.919939	103518306	LOC103518306	1
BP	GO:0006457	protein folding	1/122	62/4645	0.810101	0.933378	103519173	LOC103519173	1
BP	GO:0043933	protein-containing complex subunit organization	1/122	63/4645	0.815156	0.934125	103518306	LOC103518306	1
BP	GO:0022607	cellular component assembly	1/122	65/4645	0.82487	0.940174	103518306	LOC103518306	1
BP	GO:0006508	proteolysis	7/122	354/4645	0.833201	0.943154	103509902/103512803/103508186/novel.4143/103524069/113465301/103514538	LOC103509902/LOC103512803/LOC103508186/-/LOC103524069/LOC113465301/LOC103514538	7
BP	GO:0019438	aromatic compound biosynthetic process	9/122	443/4645	0.836381	0.943154	108254440/108252537/103524289/103507581/103520711/103512587/108252676/103510428/novel.651	LOC108254440/LOC108252537/LOC103524289/LOC103507581/LOC103520711/LOC103512587/LOC108252676/LOC103510428/-	9
BP	GO:0018130	heterocycle biosynthetic process	9/122	453/4645	0.854957	0.953489	108254440/108252537/103524289/103507581/103520711/103512587/108252676/103510428/novel.651	LOC108254440/LOC108252537/LOC103524289/LOC103507581/LOC103520711/LOC103512587/LOC108252676/LOC103510428/-	9
BP	GO:0007186	G-protein coupled receptor signaling pathway	2/122	128/4645	0.856194	0.953489	103523472/103509221	LOC103523472/LOC103509221	2
BP	GO:0016310	phosphorylation	6/122	327/4645	0.869676	0.953489	113465355/103516627/108252918/113466461/103516630/103525057	LOC113465355/LOC103516627/LOC108252918/LOC113466461/LOC103516630/LOC103525057	6
BP	GO:0006351	transcription, DNA-templated	6/122	329/4645	0.873397	0.953489	103524289/103507581/103520711/108252676/103510428/novel.651	LOC103524289/LOC103507581/LOC103520711/LOC108252676/LOC103510428/-	6
BP	GO:0097659	nucleic acid-templated transcription	6/122	329/4645	0.873397	0.953489	103524289/103507581/103520711/108252676/103510428/novel.651	LOC103524289/LOC103507581/LOC103520711/LOC108252676/LOC103510428/-	6
BP	GO:0044255	cellular lipid metabolic process	1/122	78/4645	0.876767	0.953489	103523607	LOC103523607	1
BP	GO:0032774	RNA biosynthetic process	6/122	331/4645	0.87703	0.953489	103524289/103507581/103520711/108252676/103510428/novel.651	LOC103524289/LOC103507581/LOC103520711/LOC108252676/LOC103510428/-	6
BP	GO:0065008	regulation of biological quality	1/122	83/4645	0.892377	0.965224	103504891	LOC103504891	1
BP	GO:0044085	cellular component biogenesis	1/122	92/4645	0.915694	0.982215	103518306	LOC103518306	1
BP	GO:0006082	organic acid metabolic process	2/122	159/4645	0.926618	0.982215	103506991/novel.1989	LOC103506991/-	2
BP	GO:0019752	carboxylic acid metabolic process	2/122	159/4645	0.926618	0.982215	103506991/novel.1989	LOC103506991/-	2
BP	GO:0043436	oxoacid metabolic process	2/122	159/4645	0.926618	0.982215	103506991/novel.1989	LOC103506991/-	2
BP	GO:0007165	signal transduction	8/122	471/4645	0.938204	0.983047	103512461/113469995/103523472/103509221/103524289/103512587/103507290/103514074	LOC103512461/LOC113469995/LOC103523472/LOC103509221/LOC103524289/LOC103512587/LOC103507290/LOC103514074	8
BP	GO:0006996	organelle organization	1/122	104/4645	0.939167	0.983047	103518306	LOC103518306	1
BP	GO:0023052	signaling	8/122	477/4645	0.943468	0.983047	103512461/113469995/103523472/103509221/103524289/103512587/103507290/103514074	LOC103512461/LOC113469995/LOC103523472/LOC103509221/LOC103524289/LOC103512587/LOC103507290/LOC103514074	8
BP	GO:0007154	cell communication	8/122	480/4645	0.945951	0.983047	103512461/113469995/103523472/103509221/103524289/103512587/103507290/103514074	LOC103512461/LOC113469995/LOC103523472/LOC103509221/LOC103524289/LOC103512587/LOC103507290/LOC103514074	8
BP	GO:0035556	intracellular signal transduction	2/122	192/4645	0.965347	0.997904	103512587/103507290	LOC103512587/LOC103507290	2
BP	GO:0007264	small GTPase mediated signal transduction	1/122	135/4645	0.973923	0.997904	103507290	LOC103507290	1
BP	GO:0071702	organic substance transport	1/122	138/4645	0.975983	0.997904	103509754	LOC103509754	1
BP	GO:0016043	cellular component organization	1/122	160/4645	0.986887	0.997904	103518306	LOC103518306	1
BP	GO:0071840	cellular component organization or biogenesis	1/122	187/4645	0.993786	0.997904	103518306	LOC103518306	1
BP	GO:0006518	peptide metabolic process	1/122	217/4645	0.997305	0.997904	103510165	LOC103510165	1
BP	GO:1901566	organonitrogen compound biosynthetic process	3/122	376/4645	0.997881	0.997904	108254440/108252537/103512587	LOC108254440/LOC108252537/LOC103512587	3
BP	GO:0043603	cellular amide metabolic process	1/122	226/4645	0.997904	0.997904	103510165	LOC103510165	1
CC	GO:0005739	mitochondrion	4/57	68/2271	0.0887037	0.872447	103520914/103513747/103509754/103510428	LOC103520914/LOC103513747/LOC103509754/LOC103510428	4
CC	GO:0005743	mitochondrial inner membrane	2/57	30/2271	0.172611	0.872447	103520914/103509754	LOC103520914/LOC103509754	2
CC	GO:0005875	microtubule associated complex	2/57	30/2271	0.172611	0.872447	103506140/103505124	LOC103506140/LOC103505124	2
CC	GO:0019866	organelle inner membrane	2/57	31/2271	0.181688	0.872447	103520914/103509754	LOC103520914/LOC103509754	2
CC	GO:0005576	extracellular region	4/57	95/2271	0.213436	0.872447	113466543/103521103/113469995/103522082	LOC113466543/LOC103521103/LOC113469995/LOC103522082	4
CC	GO:0031966	mitochondrial membrane	2/57	38/2271	0.246767	0.872447	103520914/103509754	LOC103520914/LOC103509754	2
CC	GO:0005746	mitochondrial respiratory chain	1/57	12/2271	0.263454	0.872447	103520914	LOC103520914	1
CC	GO:0070469	respiratory chain	1/57	12/2271	0.263454	0.872447	103520914	LOC103520914	1
CC	GO:0098803	respiratory chain complex	1/57	12/2271	0.263454	0.872447	103520914	LOC103520914	1
CC	GO:0015630	microtubule cytoskeleton	2/57	40/2271	0.265618	0.872447	103506140/103505124	LOC103506140/LOC103505124	2
CC	GO:0031012	extracellular matrix	1/57	13/2271	0.282039	0.872447	113469995	LOC113469995	1
CC	GO:0005740	mitochondrial envelope	2/57	42/2271	0.284484	0.872447	103520914/103509754	LOC103520914/LOC103509754	2
CC	GO:0044427	chromosomal part	1/57	15/2271	0.317837	0.872447	103518306	LOC103518306	1
CC	GO:0044429	mitochondrial part	2/57	50/2271	0.35921	0.872447	103520914/103509754	LOC103520914/LOC103509754	2
CC	GO:0031967	organelle envelope	2/57	51/2271	0.368392	0.872447	103520914/103509754	LOC103520914/LOC103509754	2
CC	GO:0031975	envelope	2/57	51/2271	0.368392	0.872447	103520914/103509754	LOC103520914/LOC103509754	2
CC	GO:0098800	inner mitochondrial membrane protein complex	1/57	19/2271	0.384253	0.872447	103520914	LOC103520914	1
CC	GO:0033177	proton-transporting two-sector ATPase complex, proton-transporting domain	1/57	20/2271	0.399838	0.872447	103521272	LOC103521272	1
CC	GO:0044421	extracellular region part	1/57	21/2271	0.415035	0.872447	113469995	LOC113469995	1
CC	GO:0030286	dynein complex	1/57	24/2271	0.458394	0.872447	103505124	LOC103505124	1
CC	GO:0044455	mitochondrial membrane part	1/57	24/2271	0.458394	0.872447	103520914	LOC103520914	1
CC	GO:0031090	organelle membrane	2/57	63/2271	0.473972	0.872447	103520914/103509754	LOC103520914/LOC103509754	2
CC	GO:0005839	proteasome core complex	1/57	28/2271	0.511328	0.872447	103514538	LOC103514538	1
CC	GO:0098798	mitochondrial protein complex	1/57	28/2271	0.511328	0.872447	103520914	LOC103520914	1
CC	GO:0000502	proteasome complex	1/57	32/2271	0.559171	0.872447	103514538	LOC103514538	1
CC	GO:1905369	endopeptidase complex	1/57	32/2271	0.559171	0.872447	103514538	LOC103514538	1
CC	GO:0005694	chromosome	1/57	33/2271	0.570393	0.872447	103518306	LOC103518306	1
CC	GO:0016469	proton-transporting two-sector ATPase complex	1/57	35/2271	0.592003	0.872447	103521272	LOC103521272	1
CC	GO:1905368	peptidase complex	1/57	36/2271	0.602404	0.872447	103514538	LOC103514538	1
CC	GO:1902494	catalytic complex	3/57	128/2271	0.633187	0.886462	103520914/103505124/103514538	LOC103520914/LOC103505124/LOC103514538	3
CC	GO:0044430	cytoskeletal part	2/57	102/2271	0.735743	0.996814	103506140/103505124	LOC103506140/LOC103505124	2
CC	GO:0005856	cytoskeleton	2/57	111/2271	0.777994	0.99697	103506140/103505124	LOC103506140/LOC103505124	2
CC	GO:0098796	membrane protein complex	2/57	123/2271	0.825249	0.99697	103520914/103521272	LOC103520914/LOC103521272	2
CC	GO:0044446	intracellular organelle part	5/57	323/2271	0.92511	0.99697	103518306/103520914/103506140/103509754/103505124	LOC103518306/LOC103520914/LOC103506140/LOC103509754/LOC103505124	5
CC	GO:0043231	intracellular membrane-bounded organelle	8/57	470/2271	0.928307	0.99697	103518306/103520914/103513747/103524289/103515469/103507581/103509754/103510428	LOC103518306/LOC103520914/LOC103513747/LOC103524289/LOC103515469/LOC103507581/LOC103509754/LOC103510428	8
CC	GO:0044422	organelle part	5/57	327/2271	0.930055	0.99697	103518306/103520914/103506140/103509754/103505124	LOC103518306/LOC103520914/LOC103506140/LOC103509754/LOC103505124	5
CC	GO:0043227	membrane-bounded organelle	8/57	481/2271	0.93942	0.99697	103518306/103520914/103513747/103524289/103515469/103507581/103509754/103510428	LOC103518306/LOC103520914/LOC103513747/LOC103524289/LOC103515469/LOC103507581/LOC103509754/LOC103510428	8
CC	GO:0005634	nucleus	4/57	305/2271	0.95944	0.99697	103518306/103524289/103515469/103507581	LOC103518306/LOC103524289/LOC103515469/LOC103507581	4
CC	GO:0043228	non-membrane-bounded organelle	3/57	274/2271	0.975772	0.99697	103518306/103506140/103505124	LOC103518306/LOC103506140/LOC103505124	3
CC	GO:0043232	intracellular non-membrane-bounded organelle	3/57	274/2271	0.975772	0.99697	103518306/103506140/103505124	LOC103518306/LOC103506140/LOC103505124	3
CC	GO:0044444	cytoplasmic part	4/57	349/2271	0.983301	0.99697	103520914/103513747/103509754/103510428	LOC103520914/LOC103513747/LOC103509754/LOC103510428	4
CC	GO:0005737	cytoplasm	4/57	426/2271	0.99697	0.99697	103520914/103513747/103509754/103510428	LOC103520914/LOC103513747/LOC103509754/LOC103510428	4
MF	GO:0020037	heme binding	14/180	146/7386	1.14327e-05	0.000891748	103512734/108252711/103512739/103516895/novel.8771/103519471/103516899/108252527/103511180/103512587/103525002/103506319/103519545/108252761	LOC103512734/LOC108252711/LOC103512739/LOC103516895/-/LOC103519471/LOC103516899/LOC108252527/LOC103511180/LOC103512587/LOC103525002/LOC103506319/LOC103519545/LOC108252761	14
MF	GO:0046906	tetrapyrrole binding	14/180	146/7386	1.14327e-05	0.000891748	103512734/108252711/103512739/103516895/novel.8771/103519471/103516899/108252527/103511180/103512587/103525002/103506319/103519545/108252761	LOC103512734/LOC108252711/LOC103512739/LOC103516895/-/LOC103519471/LOC103516899/LOC108252527/LOC103511180/LOC103512587/LOC103525002/LOC103506319/LOC103519545/LOC108252761	14
MF	GO:0015002	heme-copper terminal oxidase activity	6/180	24/7386	1.80041e-05	0.000936211	108254440/108252537/103513747/108252527/113467913/108252528	LOC108254440/LOC108252537/LOC103513747/LOC108252527/LOC113467913/LOC108252528	6
MF	GO:0009055	electron transfer activity	8/180	52/7386	3.20478e-05	0.00124986	103513747/108252527/108252532/103511180/108252529/108252528/108252534/108252533	LOC103513747/LOC108252527/LOC108252532/LOC103511180/LOC108252529/LOC108252528/LOC108252534/LOC108252533	8
MF	GO:0016705	oxidoreductase activity, acting on paired donors, with incorporation or reduction of molecular oxygen	12/180	128/7386	6.15379e-05	0.00191998	103512734/108252711/103512739/103516895/novel.8771/103519471/103516899/103524632/103506319/103524631/103519545/108252761	LOC103512734/LOC108252711/LOC103512739/LOC103516895/-/LOC103519471/LOC103516899/LOC103524632/LOC103506319/LOC103524631/LOC103519545/LOC108252761	12
MF	GO:0005506	iron ion binding	11/180	116/7386	0.000112975	0.00293736	103512734/108252711/103512739/103516895/novel.8771/103519471/103516899/108252527/103506319/103519545/108252761	LOC103512734/LOC108252711/LOC103512739/LOC103516895/-/LOC103519471/LOC103516899/LOC108252527/LOC103506319/LOC103519545/LOC108252761	11
MF	GO:0046914	transition metal ion binding	24/180	473/7386	0.000460886	0.00699958	103512734/108252711/103512739/103516895/novel.8771/103507300/103519471/103516899/novel.7900/108252527/103524561/113469955/103524289/103522686/103522267/103506319/108252528/103519545/108252761/103518715/103517544/103524923/103517663/103505787	LOC103512734/LOC108252711/LOC103512739/LOC103516895/-/LOC103507300/LOC103519471/LOC103516899/-/LOC108252527/LOC103524561/LOC113469955/LOC103524289/LOC103522686/LOC103522267/LOC103506319/LOC108252528/LOC103519545/LOC108252761/LOC103518715/LOC103517544/LOC103524923/LOC103517663/LOC103505787	24
MF	GO:0003954	NADH dehydrogenase activity	4/180	16/7386	0.00049356	0.00699958	103510333/108254440/108252537/113467913	LOC103510333/LOC108254440/LOC108252537/LOC113467913	4
MF	GO:0008137	NADH dehydrogenase (ubiquinone) activity	4/180	16/7386	0.00049356	0.00699958	103510333/108254440/108252537/113467913	LOC103510333/LOC108254440/LOC108252537/LOC113467913	4
MF	GO:0016655	oxidoreductase activity, acting on NAD(P)H, quinone or similar compound as acceptor	4/180	16/7386	0.00049356	0.00699958	103510333/108254440/108252537/113467913	LOC103510333/LOC108254440/LOC108252537/LOC113467913	4
MF	GO:0050136	NADH dehydrogenase (quinone) activity	4/180	16/7386	0.00049356	0.00699958	103510333/108254440/108252537/113467913	LOC103510333/LOC108254440/LOC108252537/LOC113467913	4
MF	GO:0016651	oxidoreductase activity, acting on NAD(P)H	4/180	21/7386	0.00147551	0.0178514	103510333/108254440/108252537/113467913	LOC103510333/LOC108254440/LOC108252537/LOC113467913	4
MF	GO:0022857	transmembrane transporter activity	20/180	396/7386	0.00148762	0.0178514	113468880/103510333/103512516/108254440/108252537/103513747/108252527/103509582/novel.1313/103510354/103519377/113469154/103520042/103509972/103516197/103521272/103510942/108252528/103519804/103512513	LOC113468880/LOC103510333/LOC103512516/LOC108254440/LOC108252537/LOC103513747/LOC108252527/LOC103509582/-/LOC103510354/LOC103519377/LOC113469154/LOC103520042/LOC103509972/LOC103516197/LOC103521272/LOC103510942/LOC108252528/LOC103519804/LOC103512513	20
MF	GO:0005215	transporter activity	22/180	469/7386	0.00222314	0.0247721	113468880/103510333/103512516/108254440/108253961/108252537/103513747/108252527/103509582/novel.1313/103510354/103519377/103514340/113469154/103520042/103509972/103516197/103521272/103510942/108252528/103519804/103512513	LOC113468880/LOC103510333/LOC103512516/LOC108254440/LOC108253961/LOC108252537/LOC103513747/LOC108252527/LOC103509582/-/LOC103510354/LOC103519377/LOC103514340/LOC113469154/LOC103520042/LOC103509972/LOC103516197/LOC103521272/LOC103510942/LOC108252528/LOC103519804/LOC103512513	22
MF	GO:0015103	inorganic anion transmembrane transporter activity	4/180	26/7386	0.00335189	0.0265191	novel.1313/113469154/103520042/103519804	-/LOC113469154/LOC103520042/LOC103519804	4
MF	GO:0005247	voltage-gated chloride channel activity	3/180	13/7386	0.00339989	0.0265191	novel.1313/103520042/103519804	-/LOC103520042/LOC103519804	3
MF	GO:0005253	anion channel activity	3/180	13/7386	0.00339989	0.0265191	novel.1313/103520042/103519804	-/LOC103520042/LOC103519804	3
MF	GO:0005254	chloride channel activity	3/180	13/7386	0.00339989	0.0265191	novel.1313/103520042/103519804	-/LOC103520042/LOC103519804	3
MF	GO:0008308	voltage-gated anion channel activity	3/180	13/7386	0.00339989	0.0265191	novel.1313/103520042/103519804	-/LOC103520042/LOC103519804	3
MF	GO:0015108	chloride transmembrane transporter activity	3/180	13/7386	0.00339989	0.0265191	novel.1313/103520042/103519804	-/LOC103520042/LOC103519804	3
MF	GO:0015078	proton transmembrane transporter activity	6/180	68/7386	0.00603881	0.0448597	108254440/108252537/103513747/108252527/103521272/108252528	LOC108254440/LOC108252537/LOC103513747/LOC108252527/LOC103521272/LOC108252528	6
MF	GO:0005244	voltage-gated ion channel activity	3/180	17/7386	0.00752499	0.0510391	novel.1313/103520042/103519804	-/LOC103520042/LOC103519804	3
MF	GO:0022832	voltage-gated channel activity	3/180	17/7386	0.00752499	0.0510391	novel.1313/103520042/103519804	-/LOC103520042/LOC103519804	3
MF	GO:0022890	inorganic cation transmembrane transporter activity	8/180	123/7386	0.0101452	0.0597843	113468880/108254440/108252537/103513747/108252527/103516197/103521272/108252528	LOC113468880/LOC108254440/LOC108252537/LOC103513747/LOC108252527/LOC103516197/LOC103521272/LOC108252528	8
MF	GO:0004129	cytochrome-c oxidase activity	3/180	19/7386	0.0103473	0.0597843	103513747/108252527/108252528	LOC103513747/LOC108252527/LOC108252528	3
MF	GO:0016675	oxidoreductase activity, acting on a heme group of donors	3/180	19/7386	0.0103473	0.0597843	103513747/108252527/108252528	LOC103513747/LOC108252527/LOC108252528	3
MF	GO:0016676	oxidoreductase activity, acting on a heme group of donors, oxygen as acceptor	3/180	19/7386	0.0103473	0.0597843	103513747/108252527/108252528	LOC103513747/LOC108252527/LOC108252528	3
MF	GO:0015318	inorganic molecular entity transmembrane transporter activity	13/180	260/7386	0.0108105	0.0602298	113468880/108254440/108252537/103513747/108252527/novel.1313/113469154/103520042/103509972/103516197/103521272/108252528/103519804	LOC113468880/LOC108254440/LOC108252537/LOC103513747/LOC108252527/-/LOC113469154/LOC103520042/LOC103509972/LOC103516197/LOC103521272/LOC108252528/LOC103519804	13
MF	GO:0008324	cation transmembrane transporter activity	8/180	132/7386	0.0150974	0.0812136	113468880/108254440/108252537/103513747/108252527/103516197/103521272/108252528	LOC113468880/LOC108254440/LOC108252537/LOC103513747/LOC108252527/LOC103516197/LOC103521272/LOC108252528	8
MF	GO:0015075	ion transmembrane transporter activity	13/180	278/7386	0.0180356	0.0937849	113468880/108254440/108252537/103513747/108252527/novel.1313/113469154/103520042/103509972/103516197/103521272/108252528/103519804	LOC113468880/LOC108254440/LOC108252537/LOC103513747/LOC108252527/-/LOC113469154/LOC103520042/LOC103509972/LOC103516197/LOC103521272/LOC108252528/LOC103519804	13
MF	GO:0048037	cofactor binding	16/180	373/7386	0.01943	0.097777	103512734/108252711/103512739/103516895/novel.8771/103519471/103516899/108252527/103511180/103512587/103525002/103514393/103506319/103519545/103506792/108252761	LOC103512734/LOC108252711/LOC103512739/LOC103516895/-/LOC103519471/LOC103516899/LOC108252527/LOC103511180/LOC103512587/LOC103525002/LOC103514393/LOC103506319/LOC103519545/LOC103506792/LOC108252761	16
MF	GO:0008509	anion transmembrane transporter activity	4/180	48/7386	0.0288636	0.14071	novel.1313/113469154/103520042/103519804	-/LOC113469154/LOC103520042/LOC103519804	4
MF	GO:0015077	monovalent inorganic cation transmembrane transporter activity	6/180	104/7386	0.0410917	0.192577	108254440/108252537/103513747/108252527/103521272/108252528	LOC108254440/LOC108252537/LOC103513747/LOC108252527/LOC103521272/LOC108252528	6
MF	GO:0003777	microtubule motor activity	4/180	54/7386	0.0419719	0.192577	103508498/103517019/103506183/103505124	LOC103508498/LOC103517019/LOC103506183/LOC103505124	4
MF	GO:0008017	microtubule binding	3/180	34/7386	0.0490369	0.218564	103508498/103517019/103506183	LOC103508498/LOC103517019/LOC103506183	3
MF	GO:0015631	tubulin binding	3/180	38/7386	0.0644747	0.279391	103508498/103517019/103506183	LOC103508498/LOC103517019/LOC103506183	3
MF	GO:0004553	hydrolase activity, hydrolyzing O-glycosyl compounds	5/180	91/7386	0.0707951	0.298488	103523607/103521103/103523045/103506477/103522082	LOC103523607/LOC103521103/LOC103523045/LOC103506477/LOC103522082	5
MF	GO:0016798	hydrolase activity, acting on glycosyl bonds	5/180	94/7386	0.0789492	0.324107	103523607/103521103/103523045/103506477/103522082	LOC103523607/LOC103521103/LOC103523045/LOC103506477/LOC103522082	5
MF	GO:0046982	protein heterodimerization activity	3/180	42/7386	0.081862	0.327448	103514550/103519433/103518305	LOC103514550/LOC103519433/LOC103518305	3
MF	GO:0004497	monooxygenase activity	2/180	21/7386	0.0916859	0.357575	103524632/103524631	LOC103524632/LOC103524631	2
MF	GO:0016831	carboxy-lyase activity	2/180	24/7386	0.115011	0.437603	103518763/103518761	LOC103518763/LOC103518761	2
MF	GO:0016830	carbon-carbon lyase activity	2/180	26/7386	0.131306	0.485987	103518763/103518761	LOC103518763/LOC103518761	2
MF	GO:0046983	protein dimerization activity	5/180	111/7386	0.133958	0.485987	103514550/103518660/103519433/103511685/103518305	LOC103514550/LOC103518660/LOC103519433/LOC103511685/LOC103518305	5
MF	GO:0042302	structural constituent of cuticle	3/180	54/7386	0.143994	0.510525	103519657/103506099/103514103	LOC103519657/LOC103506099/LOC103514103	3
MF	GO:0005507	copper ion binding	2/180	28/7386	0.14809	0.513378	103524561/108252528	LOC103524561/LOC108252528	2
MF	GO:0008270	zinc ion binding	11/180	321/7386	0.159695	0.541574	103507300/novel.7900/113469955/103524289/103522686/103522267/103518715/103517544/103524923/103517663/103505787	LOC103507300/-/LOC113469955/LOC103524289/LOC103522686/LOC103522267/LOC103518715/LOC103517544/LOC103524923/LOC103517663/LOC103505787	11
MF	GO:0004857	enzyme inhibitor activity	2/180	33/7386	0.19165	0.636115	103512461/113465402	LOC103512461/LOC113465402	2
MF	GO:0004721	phosphoprotein phosphatase activity	2/180	36/7386	0.218526	0.63932	103524239/103508604	LOC103524239/LOC103508604	2
MF	GO:0004867	serine-type endopeptidase inhibitor activity	1/180	10/7386	0.218762	0.63932	113465402	LOC113465402	1
MF	GO:0003774	motor activity	4/180	100/7386	0.226711	0.63932	103508498/103517019/103506183/103505124	LOC103508498/LOC103517019/LOC103506183/LOC103505124	4
MF	GO:0005216	ion channel activity	5/180	135/7386	0.232725	0.63932	novel.1313/103520042/103509972/103516197/103519804	-/LOC103520042/LOC103509972/LOC103516197/LOC103519804	5
MF	GO:0015267	channel activity	5/180	135/7386	0.232725	0.63932	novel.1313/103520042/103509972/103516197/103519804	-/LOC103520042/LOC103509972/LOC103516197/LOC103519804	5
MF	GO:0022803	passive transmembrane transporter activity	5/180	135/7386	0.232725	0.63932	novel.1313/103520042/103509972/103516197/103519804	-/LOC103520042/LOC103509972/LOC103516197/LOC103519804	5
MF	GO:0022838	substrate-specific channel activity	5/180	135/7386	0.232725	0.63932	novel.1313/103520042/103509972/103516197/103519804	-/LOC103520042/LOC103509972/LOC103516197/LOC103519804	5
MF	GO:0008408	3'-5' exonuclease activity	1/180	11/7386	0.237827	0.63932	103524333	LOC103524333	1
MF	GO:0005509	calcium ion binding	6/180	171/7386	0.238196	0.63932	113466543/103506455/113469995/novel.7426/103506300/113468726	LOC113466543/LOC103506455/LOC113469995/-/LOC103506300/LOC113468726	6
MF	GO:0008061	chitin binding	2/180	39/7386	0.2457	0.63932	103521103/103522082	LOC103521103/LOC103522082	2
MF	GO:0008026	ATP-dependent helicase activity	1/180	12/7386	0.256429	0.63932	103514891	LOC103514891	1
MF	GO:0070035	purine NTP-dependent helicase activity	1/180	12/7386	0.256429	0.63932	103514891	LOC103514891	1
MF	GO:0016614	oxidoreductase activity, acting on CH-OH group of donors	4/180	107/7386	0.263912	0.63932	103516518/103514393/103506792/113466407	LOC103516518/LOC103514393/LOC103506792/LOC113466407	4
MF	GO:0008092	cytoskeletal protein binding	3/180	74/7386	0.26932	0.63932	103508498/103517019/103506183	LOC103508498/LOC103517019/LOC103506183	3
MF	GO:0022836	gated channel activity	3/180	74/7386	0.26932	0.63932	novel.1313/103520042/103519804	-/LOC103520042/LOC103519804	3
MF	GO:0022839	ion gated channel activity	3/180	74/7386	0.26932	0.63932	novel.1313/103520042/103519804	-/LOC103520042/LOC103519804	3
MF	GO:0003690	double-stranded DNA binding	1/180	13/7386	0.27458	0.63932	103510428	LOC103510428	1
MF	GO:0015116	sulfate transmembrane transporter activity	1/180	13/7386	0.27458	0.63932	113469154	LOC113469154	1
MF	GO:0031625	ubiquitin protein ligase binding	1/180	13/7386	0.27458	0.63932	103524069	LOC103524069	1
MF	GO:0044389	ubiquitin-like protein ligase binding	1/180	13/7386	0.27458	0.63932	103524069	LOC103524069	1
MF	GO:0016616	oxidoreductase activity, acting on the CH-OH group of donors, NAD or NADP as acceptor	2/180	43/7386	0.282092	0.647152	103516518/103514393	LOC103516518/LOC103514393	2
MF	GO:0008138	protein tyrosine/serine/threonine phosphatase activity	1/180	14/7386	0.29229	0.651388	103508604	LOC103508604	1
MF	GO:1901682	sulfur compound transmembrane transporter activity	1/180	14/7386	0.29229	0.651388	113469154	LOC113469154	1
MF	GO:0016829	lyase activity	3/180	81/7386	0.316108	0.694546	103518763/103512587/103518761	LOC103518763/LOC103512587/LOC103518761	3
MF	GO:0030234	enzyme regulator activity	3/180	82/7386	0.322822	0.699448	103512461/113465402/103507290	LOC103512461/LOC113465402/LOC103507290	3
MF	GO:0052689	carboxylic ester hydrolase activity	1/180	17/7386	0.342881	0.730616	113466543	LOC113466543	1
MF	GO:0016887	ATPase activity	4/180	122/7386	0.346574	0.730616	103510563/103514576/103514891/103514135	LOC103510563/LOC103514576/LOC103514891/LOC103514135	4
MF	GO:0004527	exonuclease activity	1/180	18/7386	0.358932	0.743291	103524333	LOC103524333	1
MF	GO:0004866	endopeptidase inhibitor activity	1/180	19/7386	0.374593	0.743291	113465402	LOC113465402	1
MF	GO:0016667	oxidoreductase activity, acting on a sulfur group of donors	1/180	19/7386	0.374593	0.743291	103506991	LOC103506991	1
MF	GO:0061135	endopeptidase regulator activity	1/180	19/7386	0.374593	0.743291	113465402	LOC113465402	1
MF	GO:0016758	transferase activity, transferring hexosyl groups	3/180	90/7386	0.37641	0.743291	novel.5183/103509064/103508265	-/LOC103509064/LOC103508265	3
MF	GO:0004725	protein tyrosine phosphatase activity	1/180	21/7386	0.404783	0.786987	103524239	LOC103524239	1
MF	GO:0017111	nucleoside-triphosphatase activity	8/180	292/7386	0.41906	0.786987	103508498/103510563/103517019/103514576/103514891/103506183/103505124/103514135	LOC103508498/LOC103510563/LOC103517019/LOC103514576/LOC103514891/LOC103506183/LOC103505124/LOC103514135	8
MF	GO:0008146	sulfotransferase activity	1/180	22/7386	0.41933	0.786987	103504952	LOC103504952	1
MF	GO:0004518	nuclease activity	3/180	97/7386	0.422612	0.786987	103524333/103504978/103514891	LOC103524333/LOC103504978/LOC103514891	3
MF	GO:0030414	peptidase inhibitor activity	1/180	23/7386	0.433524	0.786987	113465402	LOC113465402	1
MF	GO:0061134	peptidase regulator activity	1/180	23/7386	0.433524	0.786987	113465402	LOC113465402	1
MF	GO:0005261	cation channel activity	1/180	24/7386	0.447372	0.786987	103516197	LOC103516197	1
MF	GO:0016782	transferase activity, transferring sulfur-containing groups	1/180	24/7386	0.447372	0.786987	103504952	LOC103504952	1
MF	GO:0016849	phosphorus-oxygen lyase activity	1/180	24/7386	0.447372	0.786987	103512587	LOC103512587	1
MF	GO:0016462	pyrophosphatase activity	8/180	300/7386	0.448986	0.786987	103508498/103510563/103517019/103514576/103514891/103506183/103505124/103514135	LOC103508498/LOC103510563/LOC103517019/LOC103514576/LOC103514891/LOC103506183/LOC103505124/LOC103514135	8
MF	GO:0016818	hydrolase activity, acting on acid anhydrides, in phosphorus-containing anhydrides	8/180	302/7386	0.456438	0.790087	103508498/103510563/103517019/103514576/103514891/103506183/103505124/103514135	LOC103508498/LOC103510563/LOC103517019/LOC103514576/LOC103514891/LOC103506183/LOC103505124/LOC103514135	8
MF	GO:0051082	unfolded protein binding	1/180	25/7386	0.460884	0.790087	103519173	LOC103519173	1
MF	GO:0051287	NAD binding	1/180	26/7386	0.474067	0.796756	103514393	LOC103514393	1
MF	GO:0016817	hydrolase activity, acting on acid anhydrides	8/180	307/7386	0.474989	0.796756	103508498/103510563/103517019/103514576/103514891/103506183/103505124/103514135	LOC103508498/LOC103510563/LOC103517019/LOC103514576/LOC103514891/LOC103506183/LOC103505124/LOC103514135	8
MF	GO:0080019	fatty-acyl-CoA reductase (alcohol-forming) activity	1/180	27/7386	0.48693	0.808096	113471650	LOC113471650	1
MF	GO:0004298	threonine-type endopeptidase activity	1/180	28/7386	0.499479	0.811466	103514538	LOC103514538	1
MF	GO:0070003	threonine-type peptidase activity	1/180	28/7386	0.499479	0.811466	103514538	LOC103514538	1
MF	GO:0016788	hydrolase activity, acting on ester bonds	6/180	233/7386	0.504565	0.811466	113466543/103524333/103504978/103514891/103524239/103508604	LOC113466543/LOC103524333/LOC103504978/LOC103514891/LOC103524239/LOC103508604	6
MF	GO:0016620	oxidoreductase activity, acting on the aldehyde or oxo group of donors, NAD or NADP as acceptor	1/180	30/7386	0.52367	0.833597	113471650	LOC113471650	1
MF	GO:0003700	DNA binding transcription factor activity	3/180	116/7386	0.540887	0.836126	103524289/103507581/103520711	LOC103524289/LOC103507581/LOC103520711	3
MF	GO:0003677	DNA binding	11/180	451/7386	0.544208	0.836126	103518306/103514550/103524289/103519433/103520711/103504978/103519917/108252676/103518305/103510428/novel.651	LOC103518306/LOC103514550/LOC103524289/LOC103519433/LOC103520711/LOC103504978/LOC103519917/LOC108252676/LOC103518305/LOC103510428/-	11
MF	GO:0005096	GTPase activator activity	1/180	32/7386	0.546698	0.836126	103507290	LOC103507290	1
MF	GO:0016810	hydrolase activity, acting on carbon-nitrogen (but not peptide) bonds	1/180	32/7386	0.546698	0.836126	novel.1989	-	1
MF	GO:0016757	transferase activity, transferring glycosyl groups	3/180	118/7386	0.552535	0.836689	novel.5183/103509064/103508265	-/LOC103509064/LOC103508265	3
MF	GO:0004601	peroxidase activity	1/180	33/7386	0.557793	0.836689	103525002	LOC103525002	1
MF	GO:0016791	phosphatase activity	2/180	77/7386	0.56395	0.837868	103524239/103508604	LOC103524239/LOC103508604	2
MF	GO:0016684	oxidoreductase activity, acting on peroxide as acceptor	1/180	36/7386	0.589484	0.859435	103525002	LOC103525002	1
MF	GO:0030695	GTPase regulator activity	1/180	36/7386	0.589484	0.859435	103507290	LOC103507290	1
MF	GO:0008047	enzyme activator activity	1/180	38/7386	0.609346	0.880167	103507290	LOC103507290	1
MF	GO:0016903	oxidoreductase activity, acting on the aldehyde or oxo group of donors	1/180	39/7386	0.618916	0.882949	113471650	LOC113471650	1
MF	GO:0043565	sequence-specific DNA binding	2/180	86/7386	0.624438	0.882949	103524289/103520711	LOC103524289/LOC103520711	2
MF	GO:0005549	odorant binding	1/180	40/7386	0.628252	0.882949	103507602	LOC103507602	1
MF	GO:0004523	RNA-DNA hybrid ribonuclease activity	1/180	44/7386	0.663378	0.90778	103514891	LOC103514891	1
MF	GO:0016209	antioxidant activity	1/180	44/7386	0.663378	0.90778	103525002	LOC103525002	1
MF	GO:0060589	nucleoside-triphosphatase regulator activity	1/180	44/7386	0.663378	0.90778	103507290	LOC103507290	1
MF	GO:0140110	transcription regulator activity	3/180	144/7386	0.687025	0.909624	103524289/103507581/103520711	LOC103524289/LOC103507581/LOC103520711	3
MF	GO:0004386	helicase activity	1/180	47/7386	0.687537	0.909624	103514891	LOC103514891	1
MF	GO:0008238	exopeptidase activity	1/180	47/7386	0.687537	0.909624	novel.4143	-	1
MF	GO:0004252	serine-type endopeptidase activity	2/180	97/7386	0.689346	0.909624	103509902/103508186	LOC103509902/LOC103508186	2
MF	GO:0008237	metallopeptidase activity	2/180	99/7386	0.700111	0.909624	novel.4143/113465301	-/LOC113465301	2
MF	GO:0042578	phosphoric ester hydrolase activity	2/180	101/7386	0.710566	0.909624	103524239/103508604	LOC103524239/LOC103508604	2
MF	GO:0004672	protein kinase activity	6/180	290/7386	0.716188	0.909624	113465355/103516627/108252918/113466461/103516630/103525057	LOC113465355/LOC103516627/LOC108252918/LOC113466461/LOC103516630/LOC103525057	6
MF	GO:0046873	metal ion transmembrane transporter activity	1/180	53/7386	0.730804	0.909624	113468880	LOC113468880	1
MF	GO:0016891	endoribonuclease activity, producing 5'-phosphomonoesters	1/180	54/7386	0.737412	0.909624	103514891	LOC103514891	1
MF	GO:0004175	endopeptidase activity	4/180	205/7386	0.741789	0.909624	103509902/103508186/113465301/103514538	LOC103509902/LOC103508186/LOC113465301/LOC103514538	4
MF	GO:0016893	endonuclease activity, active with either ribo- or deoxyribonucleic acids and producing 5'-phosphomonoesters	1/180	55/7386	0.743858	0.909624	103514891	LOC103514891	1
MF	GO:0098772	molecular function regulator	3/180	158/7386	0.745893	0.909624	103512461/113465402/103507290	LOC103512461/LOC113465402/LOC103507290	3
MF	GO:0004930	G-protein coupled receptor activity	2/180	109/7386	0.749391	0.909624	103523472/103509221	LOC103523472/LOC103509221	2
MF	GO:0004222	metalloendopeptidase activity	1/180	57/7386	0.756283	0.909624	113465301	LOC113465301	1
MF	GO:0042623	ATPase activity, coupled	1/180	57/7386	0.756283	0.909624	103514891	LOC103514891	1
MF	GO:0016773	phosphotransferase activity, alcohol group as acceptor	7/180	352/7386	0.761921	0.909624	113465355/103516302/103516627/108252918/113466461/103516630/103525057	LOC113465355/LOC103516302/LOC103516627/LOC108252918/LOC113466461/LOC103516630/LOC103525057	7
MF	GO:0004521	endoribonuclease activity	1/180	59/7386	0.768108	0.909624	103514891	LOC103514891	1
MF	GO:0008236	serine-type peptidase activity	2/180	115/7386	0.775513	0.909624	103509902/103508186	LOC103509902/LOC103508186	2
MF	GO:0017171	serine hydrolase activity	2/180	115/7386	0.775513	0.909624	103509902/103508186	LOC103509902/LOC103508186	2
MF	GO:0004519	endonuclease activity	1/180	63/7386	0.790074	0.912213	103514891	LOC103514891	1
MF	GO:0004540	ribonuclease activity	1/180	67/7386	0.809969	0.912213	103514891	LOC103514891	1
MF	GO:0004888	transmembrane signaling receptor activity	3/180	186/7386	0.837046	0.912213	103523472/113466512/103509221	LOC103523472/LOC113466512/LOC103509221	3
MF	GO:0038023	signaling receptor activity	3/180	186/7386	0.837046	0.912213	103523472/113466512/103509221	LOC103523472/LOC113466512/LOC103509221	3
MF	GO:0060089	molecular transducer activity	3/180	186/7386	0.837046	0.912213	103523472/113466512/103509221	LOC103523472/LOC113466512/LOC103509221	3
MF	GO:0016301	kinase activity	6/180	340/7386	0.843159	0.912213	113465355/103516627/108252918/113466461/103516630/103525057	LOC113465355/LOC103516627/LOC108252918/LOC113466461/LOC103516630/LOC103525057	6
MF	GO:0070011	peptidase activity, acting on L-amino acid peptides	6/180	345/7386	0.852878	0.912213	103509902/103512803/103508186/novel.4143/113465301/103514538	LOC103509902/LOC103512803/LOC103508186/-/LOC113465301/LOC103514538	6
MF	GO:0019899	enzyme binding	1/180	78/7386	0.855528	0.912213	103524069	LOC103524069	1
MF	GO:0004871	signal transducer activity	3/180	198/7386	0.866611	0.912213	103523472/113466512/103509221	LOC103523472/LOC113466512/LOC103509221	3
MF	GO:0008234	cysteine-type peptidase activity	1/180	82/7386	0.869247	0.912213	103512803	LOC103512803	1
MF	GO:0005198	structural molecule activity	3/180	200/7386	0.871054	0.912213	103519657/103506099/103514103	LOC103519657/LOC103506099/LOC103514103	3
MF	GO:0008233	peptidase activity	6/180	356/7386	0.872545	0.912213	103509902/103512803/103508186/novel.4143/113465301/103514538	LOC103509902/LOC103512803/LOC103508186/-/LOC113465301/LOC103514538	6
MF	GO:0001882	nucleoside binding	2/180	149/7386	0.882976	0.912213	103518763/103518761	LOC103518763/LOC103518761	2
MF	GO:0001883	purine nucleoside binding	2/180	149/7386	0.882976	0.912213	103518763/103518761	LOC103518763/LOC103518761	2
MF	GO:0005525	GTP binding	2/180	149/7386	0.882976	0.912213	103518763/103518761	LOC103518763/LOC103518761	2
MF	GO:0032549	ribonucleoside binding	2/180	149/7386	0.882976	0.912213	103518763/103518761	LOC103518763/LOC103518761	2
MF	GO:0032550	purine ribonucleoside binding	2/180	149/7386	0.882976	0.912213	103518763/103518761	LOC103518763/LOC103518761	2
MF	GO:0032561	guanyl ribonucleotide binding	2/180	149/7386	0.882976	0.912213	103518763/103518761	LOC103518763/LOC103518761	2
MF	GO:0019001	guanyl nucleotide binding	2/180	154/7386	0.894026	0.917553	103518763/103518761	LOC103518763/LOC103518761	2
MF	GO:0050660	flavin adenine dinucleotide binding	1/180	94/7386	0.903103	0.920811	103506792	LOC103506792	1
MF	GO:0016772	transferase activity, transferring phosphorus-containing groups	7/180	441/7386	0.91956	0.931502	113465355/103516302/103516627/108252918/113466461/103516630/103525057	LOC113465355/LOC103516302/LOC103516627/LOC108252918/LOC113466461/LOC103516630/LOC103525057	7
MF	GO:0050662	coenzyme binding	2/180	193/7386	0.952244	0.958388	103514393/103506792	LOC103514393/LOC103506792	2
MF	GO:0140098	catalytic activity, acting on RNA	1/180	188/7386	0.990895	0.990895	103514891	LOC103514891	1

## Sheet: Down-regulation
Table S5. GO enrichment analysis of DEGs.
Category	GO ID	Description	GeneRatio	BgRatio	P-value	Padj	Gene ID	Gene name	Count
BP	GO:0009725	response to hormone	5/110	23/4645	0.000162769	0.00338559	103508433/103508434/103515231/103520852/103524797	LOC103508433/LOC103508434/LOC103515231/LOC103520852/LOC103524797	5
BP	GO:0009755	hormone-mediated signaling pathway	5/110	23/4645	0.000162769	0.00338559	103508433/103508434/103515231/103520852/103524797	LOC103508433/LOC103508434/LOC103515231/LOC103520852/LOC103524797	5
BP	GO:0014070	response to organic cyclic compound	5/110	23/4645	0.000162769	0.00338559	103508433/103508434/103515231/103520852/103524797	LOC103508433/LOC103508434/LOC103515231/LOC103520852/LOC103524797	5
BP	GO:0032870	cellular response to hormone stimulus	5/110	23/4645	0.000162769	0.00338559	103508433/103508434/103515231/103520852/103524797	LOC103508433/LOC103508434/LOC103515231/LOC103520852/LOC103524797	5
BP	GO:0033993	response to lipid	5/110	23/4645	0.000162769	0.00338559	103508433/103508434/103515231/103520852/103524797	LOC103508433/LOC103508434/LOC103515231/LOC103520852/LOC103524797	5
BP	GO:0043401	steroid hormone mediated signaling pathway	5/110	23/4645	0.000162769	0.00338559	103508433/103508434/103515231/103520852/103524797	LOC103508433/LOC103508434/LOC103515231/LOC103520852/LOC103524797	5
BP	GO:0048545	response to steroid hormone	5/110	23/4645	0.000162769	0.00338559	103508433/103508434/103515231/103520852/103524797	LOC103508433/LOC103508434/LOC103515231/LOC103520852/LOC103524797	5
BP	GO:0071383	cellular response to steroid hormone stimulus	5/110	23/4645	0.000162769	0.00338559	103508433/103508434/103515231/103520852/103524797	LOC103508433/LOC103508434/LOC103515231/LOC103520852/LOC103524797	5
BP	GO:0071396	cellular response to lipid	5/110	23/4645	0.000162769	0.00338559	103508433/103508434/103515231/103520852/103524797	LOC103508433/LOC103508434/LOC103515231/LOC103520852/LOC103524797	5
BP	GO:0071407	cellular response to organic cyclic compound	5/110	23/4645	0.000162769	0.00338559	103508433/103508434/103515231/103520852/103524797	LOC103508433/LOC103508434/LOC103515231/LOC103520852/LOC103524797	5
BP	GO:0006030	chitin metabolic process	6/110	39/4645	0.000265568	0.00424909	103511363/103509683/103523685/103509681/103515273/103516900	LOC103511363/LOC103509683/LOC103523685/LOC103509681/LOC103515273/LOC103516900	6
BP	GO:0006040	amino sugar metabolic process	6/110	39/4645	0.000265568	0.00424909	103511363/103509683/103523685/103509681/103515273/103516900	LOC103511363/LOC103509683/LOC103523685/LOC103509681/LOC103515273/LOC103516900	6
BP	GO:1901071	glucosamine-containing compound metabolic process	6/110	39/4645	0.000265568	0.00424909	103511363/103509683/103523685/103509681/103515273/103516900	LOC103511363/LOC103509683/LOC103523685/LOC103509681/LOC103515273/LOC103516900	6
BP	GO:0009719	response to endogenous stimulus	5/110	28/4645	0.000432563	0.00529254	103508433/103508434/103515231/103520852/103524797	LOC103508433/LOC103508434/LOC103515231/LOC103520852/LOC103524797	5
BP	GO:0070887	cellular response to chemical stimulus	5/110	28/4645	0.000432563	0.00529254	103508433/103508434/103515231/103520852/103524797	LOC103508433/LOC103508434/LOC103515231/LOC103520852/LOC103524797	5
BP	GO:0071310	cellular response to organic substance	5/110	28/4645	0.000432563	0.00529254	103508433/103508434/103515231/103520852/103524797	LOC103508433/LOC103508434/LOC103515231/LOC103520852/LOC103524797	5
BP	GO:0071495	cellular response to endogenous stimulus	5/110	28/4645	0.000432563	0.00529254	103508433/103508434/103515231/103520852/103524797	LOC103508433/LOC103508434/LOC103515231/LOC103520852/LOC103524797	5
BP	GO:0010033	response to organic substance	5/110	30/4645	0.000603999	0.00697955	103508433/103508434/103515231/103520852/103524797	LOC103508433/LOC103508434/LOC103515231/LOC103520852/LOC103524797	5
BP	GO:0006022	aminoglycan metabolic process	6/110	47/4645	0.000749434	0.00820433	103511363/103509683/103523685/103509681/103515273/103516900	LOC103511363/LOC103509683/LOC103523685/LOC103509681/LOC103515273/LOC103516900	6
BP	GO:0042221	response to chemical	5/110	44/4645	0.00353819	0.0367971	103508433/103508434/103515231/103520852/103524797	LOC103508433/LOC103508434/LOC103515231/LOC103520852/LOC103524797	5
BP	GO:0017144	drug metabolic process	7/110	93/4645	0.00612331	0.0606499	103511363/103509683/103523685/103509681/108252490/103515273/103516900	LOC103511363/LOC103509683/LOC103523685/LOC103509681/LOC108252490/LOC103515273/LOC103516900	7
BP	GO:0006643	membrane lipid metabolic process	3/110	26/4645	0.0226129	0.213794	113473876/103524288/108254543	LOC113473876/LOC103524288/LOC108254543	3
BP	GO:0031323	regulation of cellular metabolic process	12/110	276/4645	0.0289232	0.261566	103508433/103508434/103515231/103519710/103520852/108253885/103508700/103505684/103506815/103524797/103508662/103513649	LOC103508433/LOC103508434/LOC103515231/LOC103519710/LOC103520852/LOC108253885/LOC103508700/LOC103505684/LOC103506815/LOC103524797/LOC103508662/LOC103513649	12
BP	GO:0019222	regulation of metabolic process	12/110	285/4645	0.0358554	0.293848	103508433/103508434/103515231/103519710/103520852/108253885/103508700/103505684/103506815/103524797/103508662/103513649	LOC103508433/LOC103508434/LOC103515231/LOC103519710/LOC103520852/LOC108253885/LOC103508700/LOC103505684/LOC103506815/LOC103524797/LOC103508662/LOC103513649	12
BP	GO:0006355	regulation of transcription, DNA-templated	11/110	256/4645	0.0386158	0.293848	103508433/103508434/103515231/103519710/103520852/108253885/103508700/103506815/103524797/103508662/103513649	LOC103508433/LOC103508434/LOC103515231/LOC103519710/LOC103520852/LOC108253885/LOC103508700/LOC103506815/LOC103524797/LOC103508662/LOC103513649	11
BP	GO:1903506	regulation of nucleic acid-templated transcription	11/110	256/4645	0.0386158	0.293848	103508433/103508434/103515231/103519710/103520852/108253885/103508700/103506815/103524797/103508662/103513649	LOC103508433/LOC103508434/LOC103515231/LOC103519710/LOC103520852/LOC108253885/LOC103508700/LOC103506815/LOC103524797/LOC103508662/LOC103513649	11
BP	GO:2001141	regulation of RNA biosynthetic process	11/110	256/4645	0.0386158	0.293848	103508433/103508434/103515231/103519710/103520852/108253885/103508700/103506815/103524797/103508662/103513649	LOC103508433/LOC103508434/LOC103515231/LOC103519710/LOC103520852/LOC108253885/LOC103508700/LOC103506815/LOC103524797/LOC103508662/LOC103513649	11
BP	GO:0051252	regulation of RNA metabolic process	11/110	257/4645	0.0395565	0.293848	103508433/103508434/103515231/103519710/103520852/108253885/103508700/103506815/103524797/103508662/103513649	LOC103508433/LOC103508434/LOC103515231/LOC103519710/LOC103520852/LOC108253885/LOC103508700/LOC103506815/LOC103524797/LOC103508662/LOC103513649	11
BP	GO:0010468	regulation of gene expression	11/110	266/4645	0.0487558	0.314278	103508433/103508434/103515231/103519710/103520852/108253885/103508700/103506815/103524797/103508662/103513649	LOC103508433/LOC103508434/LOC103515231/LOC103519710/LOC103520852/LOC108253885/LOC103508700/LOC103506815/LOC103524797/LOC103508662/LOC103513649	11
BP	GO:0019219	regulation of nucleobase-containing compound metabolic process	11/110	266/4645	0.0487558	0.314278	103508433/103508434/103515231/103519710/103520852/108253885/103508700/103506815/103524797/103508662/103513649	LOC103508433/LOC103508434/LOC103515231/LOC103519710/LOC103520852/LOC108253885/LOC103508700/LOC103506815/LOC103524797/LOC103508662/LOC103513649	11
BP	GO:0010556	regulation of macromolecule biosynthetic process	11/110	267/4645	0.0498614	0.314278	103508433/103508434/103515231/103519710/103520852/108253885/103508700/103506815/103524797/103508662/103513649	LOC103508433/LOC103508434/LOC103515231/LOC103519710/LOC103520852/LOC108253885/LOC103508700/LOC103506815/LOC103524797/LOC103508662/LOC103513649	11
BP	GO:0031326	regulation of cellular biosynthetic process	11/110	267/4645	0.0498614	0.314278	103508433/103508434/103515231/103519710/103520852/108253885/103508700/103506815/103524797/103508662/103513649	LOC103508433/LOC103508434/LOC103515231/LOC103519710/LOC103520852/LOC108253885/LOC103508700/LOC103506815/LOC103524797/LOC103508662/LOC103513649	11
BP	GO:2000112	regulation of cellular macromolecule biosynthetic process	11/110	267/4645	0.0498614	0.314278	103508433/103508434/103515231/103519710/103520852/108253885/103508700/103506815/103524797/103508662/103513649	LOC103508433/LOC103508434/LOC103515231/LOC103519710/LOC103520852/LOC108253885/LOC103508700/LOC103506815/LOC103524797/LOC103508662/LOC103513649	11
BP	GO:0009889	regulation of biosynthetic process	11/110	269/4645	0.0521237	0.318875	103508433/103508434/103515231/103519710/103520852/108253885/103508700/103506815/103524797/103508662/103513649	LOC103508433/LOC103508434/LOC103515231/LOC103519710/LOC103520852/LOC108253885/LOC103508700/LOC103506815/LOC103524797/LOC103508662/LOC103513649	11
BP	GO:0051171	regulation of nitrogen compound metabolic process	11/110	273/4645	0.0568558	0.3285	103508433/103508434/103515231/103519710/103520852/108253885/103508700/103506815/103524797/103508662/103513649	LOC103508433/LOC103508434/LOC103515231/LOC103519710/LOC103520852/LOC108253885/LOC103508700/LOC103506815/LOC103524797/LOC103508662/LOC103513649	11
BP	GO:0080090	regulation of primary metabolic process	11/110	273/4645	0.0568558	0.3285	103508433/103508434/103515231/103519710/103520852/108253885/103508700/103506815/103524797/103508662/103513649	LOC103508433/LOC103508434/LOC103515231/LOC103519710/LOC103520852/LOC108253885/LOC103508700/LOC103506815/LOC103524797/LOC103508662/LOC103513649	11
BP	GO:0060255	regulation of macromolecule metabolic process	11/110	280/4645	0.0658154	0.369989	103508433/103508434/103515231/103519710/103520852/108253885/103508700/103506815/103524797/103508662/103513649	LOC103508433/LOC103508434/LOC103515231/LOC103519710/LOC103520852/LOC108253885/LOC103508700/LOC103506815/LOC103524797/LOC103508662/LOC103513649	11
BP	GO:0007156	homophilic cell adhesion via plasma membrane adhesion molecules	3/110	43/4645	0.0806038	0.411561	103507056/103510184/113467854	LOC103507056/LOC103510184/LOC113467854	3
BP	GO:0098609	cell-cell adhesion	3/110	43/4645	0.0806038	0.411561	103507056/103510184/113467854	LOC103507056/LOC103510184/LOC113467854	3
BP	GO:0098742	cell-cell adhesion via plasma-membrane adhesion molecules	3/110	43/4645	0.0806038	0.411561	103507056/103510184/113467854	LOC103507056/LOC103510184/LOC113467854	3
BP	GO:1901135	carbohydrate derivative metabolic process	8/110	191/4645	0.0816896	0.411561	103511363/103509683/103523685/103509681/108252490/103515273/103516900/103511697	LOC103511363/LOC103509683/LOC103523685/LOC103509681/LOC108252490/LOC103515273/LOC103516900/LOC103511697	8
BP	GO:0006629	lipid metabolic process	6/110	130/4645	0.0866892	0.411561	103509738/113473876/103518316/103524288/103514600/108254543	LOC103509738/LOC113473876/LOC103518316/LOC103524288/LOC103514600/LOC108254543	6
BP	GO:0006351	transcription, DNA-templated	12/110	329/4645	0.0870611	0.411561	103508433/103508434/103521089/103515231/103519710/103520852/108253885/103508700/103506815/103524797/103508662/103513649	LOC103508433/LOC103508434/LOC103521089/LOC103515231/LOC103519710/LOC103520852/LOC108253885/LOC103508700/LOC103506815/LOC103524797/LOC103508662/LOC103513649	12
BP	GO:0097659	nucleic acid-templated transcription	12/110	329/4645	0.0870611	0.411561	103508433/103508434/103521089/103515231/103519710/103520852/108253885/103508700/103506815/103524797/103508662/103513649	LOC103508433/LOC103508434/LOC103521089/LOC103515231/LOC103519710/LOC103520852/LOC108253885/LOC103508700/LOC103506815/LOC103524797/LOC103508662/LOC103513649	12
BP	GO:0032774	RNA biosynthetic process	12/110	331/4645	0.0901316	0.416608	103508433/103508434/103521089/103515231/103519710/103520852/108253885/103508700/103506815/103524797/103508662/103513649	LOC103508433/LOC103508434/LOC103521089/LOC103515231/LOC103519710/LOC103520852/LOC108253885/LOC103508700/LOC103506815/LOC103524797/LOC103508662/LOC103513649	12
BP	GO:0050790	regulation of catalytic activity	2/110	24/4645	0.109512	0.495184	103524128/103512321	LOC103524128/LOC103512321	2
BP	GO:0065009	regulation of molecular function	2/110	25/4645	0.117265	0.518962	103524128/103512321	LOC103524128/LOC103512321	2
BP	GO:0034654	nucleobase-containing compound biosynthetic process	14/110	423/4645	0.123573	0.535481	103508433/103508434/103521089/103514020/103515231/103519710/103520852/108253885/103508700/103506815/103524797/103508662/108252490/103513649	LOC103508433/LOC103508434/LOC103521089/LOC103514020/LOC103515231/LOC103519710/LOC103520852/LOC108253885/LOC103508700/LOC103506815/LOC103524797/LOC103508662/LOC108252490/LOC103513649	14
BP	GO:0007154	cell communication	15/110	480/4645	0.159635	0.668094	103508433/103508434/103515231/103520852/103512818/103519012/103524537/103524797/113470469/103504819/103505783/103512169/108252992/113470632/103507192	LOC103508433/LOC103508434/LOC103515231/LOC103520852/LOC103512818/LOC103519012/LOC103524537/LOC103524797/LOC113470469/LOC103504819/LOC103505783/LOC103512169/LOC108252992/LOC113470632/LOC103507192	15
BP	GO:0019438	aromatic compound biosynthetic process	14/110	443/4645	0.1606	0.668094	103508433/103508434/103521089/103514020/103515231/103519710/103520852/108253885/103508700/103506815/103524797/103508662/108252490/103513649	LOC103508433/LOC103508434/LOC103521089/LOC103514020/LOC103515231/LOC103519710/LOC103520852/LOC108253885/LOC103508700/LOC103506815/LOC103524797/LOC103508662/LOC108252490/LOC103513649	14
BP	GO:0007155	cell adhesion	3/110	60/4645	0.168887	0.675549	103507056/103510184/113467854	LOC103507056/LOC103510184/LOC113467854	3
BP	GO:0022610	biological adhesion	3/110	60/4645	0.168887	0.675549	103507056/103510184/113467854	LOC103507056/LOC103510184/LOC113467854	3
BP	GO:0006457	protein folding	3/110	62/4645	0.180679	0.697666	103520568/103511108/103521665	LOC103520568/LOC103511108/LOC103521665	3
BP	GO:0018130	heterocycle biosynthetic process	14/110	453/4645	0.181125	0.697666	103508433/103508434/103521089/103514020/103515231/103519710/103520852/108253885/103508700/103506815/103524797/103508662/108252490/103513649	LOC103508433/LOC103508434/LOC103521089/LOC103514020/LOC103515231/LOC103519710/LOC103520852/LOC108253885/LOC103508700/LOC103506815/LOC103524797/LOC103508662/LOC108252490/LOC103513649	14
BP	GO:1901362	organic cyclic compound biosynthetic process	14/110	455/4645	0.185383	0.701086	103508433/103508434/103521089/103514020/103515231/103519710/103520852/108253885/103508700/103506815/103524797/103508662/108252490/103513649	LOC103508433/LOC103508434/LOC103521089/LOC103514020/LOC103515231/LOC103519710/LOC103520852/LOC108253885/LOC103508700/LOC103506815/LOC103524797/LOC103508662/LOC108252490/LOC103513649	14
BP	GO:0016569	covalent chromatin modification	1/110	10/4645	0.213292	0.708324	103508013	LOC103508013	1
BP	GO:0016570	histone modification	1/110	10/4645	0.213292	0.708324	103508013	LOC103508013	1
BP	GO:0022406	membrane docking	1/110	10/4645	0.213292	0.708324	103515362	LOC103515362	1
BP	GO:0048278	vesicle docking	1/110	10/4645	0.213292	0.708324	103515362	LOC103515362	1
BP	GO:0051640	organelle localization	1/110	10/4645	0.213292	0.708324	103515362	LOC103515362	1
BP	GO:0072593	reactive oxygen species metabolic process	1/110	10/4645	0.213292	0.708324	103518966	LOC103518966	1
BP	GO:0140056	organelle localization by membrane tethering	1/110	10/4645	0.213292	0.708324	103515362	LOC103515362	1
BP	GO:0006508	proteolysis	11/110	354/4645	0.21454	0.708324	103519412/103519597/103524900/113471629/103524128/103512321/103511474/103522948/103514139/novel.8146/103510859	LOC103519412/LOC103519597/LOC103524900/LOC113471629/LOC103524128/LOC103512321/LOC103511474/LOC103522948/LOC103514139/-/LOC103510859	11
BP	GO:0007165	signal transduction	14/110	471/4645	0.221186	0.718854	103508433/103508434/103515231/103520852/103519012/103524537/103524797/113470469/103504819/103505783/103512169/108252992/113470632/103507192	LOC103508433/LOC103508434/LOC103515231/LOC103520852/LOC103519012/LOC103524537/LOC103524797/LOC113470469/LOC103504819/LOC103505783/LOC103512169/LOC108252992/LOC113470632/LOC103507192	14
BP	GO:0023052	signaling	14/110	477/4645	0.235358	0.753147	103508433/103508434/103515231/103520852/103519012/103524537/103524797/113470469/103504819/103505783/103512169/108252992/113470632/103507192	LOC103508433/LOC103508434/LOC103515231/LOC103520852/LOC103519012/LOC103524537/LOC103524797/LOC113470469/LOC103504819/LOC103505783/LOC103512169/LOC108252992/LOC113470632/LOC103507192	14
BP	GO:0018205	peptidyl-lysine modification	1/110	12/4645	0.250194	0.774212	103508013	LOC103508013	1
BP	GO:0045934	negative regulation of nucleobase-containing compound metabolic process	1/110	12/4645	0.250194	0.774212	103513649	LOC103513649	1
BP	GO:0007166	cell surface receptor signaling pathway	2/110	42/4645	0.262168	0.774212	113470469/103507192	LOC113470469/LOC103507192	2
BP	GO:0006887	exocytosis	1/110	13/4645	0.267996	0.774212	103515362	LOC103515362	1
BP	GO:0010558	negative regulation of macromolecule biosynthetic process	1/110	13/4645	0.267996	0.774212	103513649	LOC103513649	1
BP	GO:0031327	negative regulation of cellular biosynthetic process	1/110	13/4645	0.267996	0.774212	103513649	LOC103513649	1
BP	GO:2000113	negative regulation of cellular macromolecule biosynthetic process	1/110	13/4645	0.267996	0.774212	103513649	LOC103513649	1
BP	GO:0044255	cellular lipid metabolic process	3/110	78/4645	0.28111	0.776416	113473876/103524288/108254543	LOC113473876/LOC103524288/LOC108254543	3
BP	GO:0005975	carbohydrate metabolic process	6/110	188/4645	0.285707	0.776416	103514004/103515412/103505397/103506505/113467043/103516900	LOC103514004/LOC103515412/LOC103505397/LOC103506505/LOC113467043/LOC103516900	6
BP	GO:0006605	protein targeting	1/110	15/4645	0.302354	0.776416	103519105	LOC103519105	1
BP	GO:0009890	negative regulation of biosynthetic process	1/110	15/4645	0.302354	0.776416	103513649	LOC103513649	1
BP	GO:0016055	Wnt signaling pathway	1/110	15/4645	0.302354	0.776416	103507192	LOC103507192	1
BP	GO:0032940	secretion by cell	1/110	15/4645	0.302354	0.776416	103515362	LOC103515362	1
BP	GO:0046903	secretion	1/110	15/4645	0.302354	0.776416	103515362	LOC103515362	1
BP	GO:0198738	cell-cell signaling by wnt	1/110	15/4645	0.302354	0.776416	103507192	LOC103507192	1
BP	GO:1905114	cell surface receptor signaling pathway involved in cell-cell signaling	1/110	15/4645	0.302354	0.776416	103507192	LOC103507192	1
BP	GO:0015985	energy coupled proton transport, down electrochemical gradient	1/110	16/4645	0.318929	0.780438	108252490	LOC108252490	1
BP	GO:0015986	ATP synthesis coupled proton transport	1/110	16/4645	0.318929	0.780438	108252490	LOC108252490	1
BP	GO:0031324	negative regulation of cellular metabolic process	1/110	16/4645	0.318929	0.780438	103513649	LOC103513649	1
BP	GO:0051172	negative regulation of nitrogen compound metabolic process	1/110	16/4645	0.318929	0.780438	103513649	LOC103513649	1
BP	GO:0010629	negative regulation of gene expression	1/110	17/4645	0.335113	0.810507	103513649	LOC103513649	1
BP	GO:0007267	cell-cell signaling	1/110	19/4645	0.366348	0.84667	103507192	LOC103507192	1
BP	GO:0019359	nicotinamide nucleotide biosynthetic process	1/110	19/4645	0.366348	0.84667	103514020	LOC103514020	1
BP	GO:0019363	pyridine nucleotide biosynthetic process	1/110	19/4645	0.366348	0.84667	103514020	LOC103514020	1
BP	GO:0072525	pyridine-containing compound biosynthetic process	1/110	19/4645	0.366348	0.84667	103514020	LOC103514020	1
BP	GO:0005996	monosaccharide metabolic process	1/110	20/4645	0.381415	0.853057	113467043	LOC113467043	1
BP	GO:0006325	chromatin organization	1/110	20/4645	0.381415	0.853057	103508013	LOC103508013	1
BP	GO:0019318	hexose metabolic process	1/110	20/4645	0.381415	0.853057	113467043	LOC113467043	1
BP	GO:0010605	negative regulation of macromolecule metabolic process	1/110	23/4645	0.42452	0.920886	103513649	LOC103513649	1
BP	GO:0006357	regulation of transcription by RNA polymerase II	1/110	24/4645	0.438216	0.920886	103513649	LOC103513649	1
BP	GO:0007275	multicellular organism development	1/110	25/4645	0.451589	0.920886	103507192	LOC103507192	1
BP	GO:0009116	nucleoside metabolic process	1/110	25/4645	0.451589	0.920886	103511697	LOC103511697	1
BP	GO:0009892	negative regulation of metabolic process	1/110	25/4645	0.451589	0.920886	103513649	LOC103513649	1
BP	GO:0019362	pyridine nucleotide metabolic process	1/110	25/4645	0.451589	0.920886	103514020	LOC103514020	1
BP	GO:0046496	nicotinamide nucleotide metabolic process	1/110	25/4645	0.451589	0.920886	103514020	LOC103514020	1
BP	GO:0072524	pyridine-containing compound metabolic process	1/110	25/4645	0.451589	0.920886	103514020	LOC103514020	1
BP	GO:1901657	glycosyl compound metabolic process	1/110	25/4645	0.451589	0.920886	103511697	LOC103511697	1
BP	GO:0032502	developmental process	1/110	28/4645	0.489844	0.945484	103507192	LOC103507192	1
BP	GO:0048856	anatomical structure development	1/110	28/4645	0.489844	0.945484	103507192	LOC103507192	1
BP	GO:0006733	oxidoreduction coenzyme metabolic process	1/110	30/4645	0.513866	0.945484	103514020	LOC103514020	1
BP	GO:0006754	ATP biosynthetic process	1/110	30/4645	0.513866	0.945484	108252490	LOC108252490	1
BP	GO:0006979	response to oxidative stress	1/110	30/4645	0.513866	0.945484	103512707	LOC103512707	1
BP	GO:0009127	purine nucleoside monophosphate biosynthetic process	1/110	31/4645	0.525453	0.945484	108252490	LOC108252490	1
BP	GO:0009156	ribonucleoside monophosphate biosynthetic process	1/110	31/4645	0.525453	0.945484	108252490	LOC108252490	1
BP	GO:0009168	purine ribonucleoside monophosphate biosynthetic process	1/110	31/4645	0.525453	0.945484	108252490	LOC108252490	1
BP	GO:0006412	translation	5/110	205/4645	0.538928	0.945484	103507203/103517290/103511904/103512001/103517289	LOC103507203/LOC103517290/LOC103511904/LOC103512001/LOC103517289	5
BP	GO:0007266	Rho protein signal transduction	1/110	33/4645	0.547812	0.945484	103505783	LOC103505783	1
BP	GO:0009124	nucleoside monophosphate biosynthetic process	1/110	33/4645	0.547812	0.945484	108252490	LOC108252490	1
BP	GO:0035023	regulation of Rho protein signal transduction	1/110	33/4645	0.547812	0.945484	103505783	LOC103505783	1
BP	GO:0043043	peptide biosynthetic process	5/110	209/4645	0.556435	0.945484	103507203/103517290/103511904/103512001/103517289	LOC103507203/LOC103517290/LOC103511904/LOC103512001/LOC103517289	5
BP	GO:0048523	negative regulation of cellular process	1/110	35/4645	0.569127	0.945484	103513649	LOC103513649	1
BP	GO:0016192	vesicle-mediated transport	2/110	80/4645	0.569926	0.945484	103514014/103515362	LOC103514014/LOC103515362	2
BP	GO:0043604	amide biosynthetic process	5/110	216/4645	0.586287	0.945484	103507203/103517290/103511904/103512001/103517289	LOC103507203/LOC103517290/LOC103511904/LOC103512001/LOC103517289	5
BP	GO:0007265	Ras protein signal transduction	1/110	37/4645	0.589446	0.945484	103505783	LOC103505783	1
BP	GO:0046578	regulation of Ras protein signal transduction	1/110	37/4645	0.589446	0.945484	103505783	LOC103505783	1
BP	GO:0007186	G-protein coupled receptor signaling pathway	3/110	128/4645	0.589669	0.945484	103519012/103504819/113470632	LOC103519012/LOC103504819/LOC113470632	3
BP	GO:0055086	nucleobase-containing small molecule metabolic process	3/110	128/4645	0.589669	0.945484	103514020/108252490/103511697	LOC103514020/LOC108252490/LOC103511697	3
BP	GO:0006518	peptide metabolic process	5/110	217/4645	0.590465	0.945484	103507203/103517290/103511904/103512001/103517289	LOC103507203/LOC103517290/LOC103511904/LOC103512001/LOC103517289	5
BP	GO:0009165	nucleotide biosynthetic process	2/110	84/4645	0.596725	0.945484	103514020/108252490	LOC103514020/LOC108252490	2
BP	GO:1901293	nucleoside phosphate biosynthetic process	2/110	84/4645	0.596725	0.945484	103514020/108252490	LOC103514020/LOC108252490	2
BP	GO:0009142	nucleoside triphosphate biosynthetic process	1/110	38/4645	0.599247	0.945484	108252490	LOC108252490	1
BP	GO:0009145	purine nucleoside triphosphate biosynthetic process	1/110	38/4645	0.599247	0.945484	108252490	LOC108252490	1
BP	GO:0009201	ribonucleoside triphosphate biosynthetic process	1/110	38/4645	0.599247	0.945484	108252490	LOC108252490	1
BP	GO:0009206	purine ribonucleoside triphosphate biosynthetic process	1/110	38/4645	0.599247	0.945484	108252490	LOC108252490	1
BP	GO:0018193	peptidyl-amino acid modification	1/110	38/4645	0.599247	0.945484	103508013	LOC103508013	1
BP	GO:0006366	transcription by RNA polymerase II	1/110	39/4645	0.608816	0.945484	103513649	LOC103513649	1
BP	GO:0009108	coenzyme biosynthetic process	1/110	40/4645	0.618158	0.945484	103514020	LOC103514020	1
BP	GO:0043603	cellular amide metabolic process	5/110	226/4645	0.627027	0.945484	103507203/103517290/103511904/103512001/103517289	LOC103507203/LOC103517290/LOC103511904/LOC103512001/LOC103517289	5
BP	GO:1902600	proton transmembrane transport	1/110	41/4645	0.627279	0.945484	108252490	LOC108252490	1
BP	GO:0046034	ATP metabolic process	1/110	42/4645	0.636184	0.945484	108252490	LOC108252490	1
BP	GO:0009126	purine nucleoside monophosphate metabolic process	1/110	43/4645	0.644878	0.945484	108252490	LOC108252490	1
BP	GO:0009161	ribonucleoside monophosphate metabolic process	1/110	43/4645	0.644878	0.945484	108252490	LOC108252490	1
BP	GO:0009167	purine ribonucleoside monophosphate metabolic process	1/110	43/4645	0.644878	0.945484	108252490	LOC108252490	1
BP	GO:0048519	negative regulation of biological process	1/110	44/4645	0.653367	0.945484	103513649	LOC103513649	1
BP	GO:0009123	nucleoside monophosphate metabolic process	1/110	45/4645	0.661654	0.945484	108252490	LOC108252490	1
BP	GO:0006468	protein phosphorylation	6/110	282/4645	0.66643	0.945484	103512079/103509965/103510493/103524197/103511123/108252553	LOC103512079/LOC103509965/LOC103510493/LOC103524197/LOC103511123/LOC108252553	6
BP	GO:0098655	cation transmembrane transport	1/110	46/4645	0.669745	0.945484	108252490	LOC108252490	1
BP	GO:0098660	inorganic ion transmembrane transport	1/110	46/4645	0.669745	0.945484	108252490	LOC108252490	1
BP	GO:0098662	inorganic cation transmembrane transport	1/110	46/4645	0.669745	0.945484	108252490	LOC108252490	1
BP	GO:0051056	regulation of small GTPase mediated signal transduction	1/110	48/4645	0.685356	0.945484	103505783	LOC103505783	1
BP	GO:0009152	purine ribonucleotide biosynthetic process	1/110	50/4645	0.700235	0.945484	108252490	LOC108252490	1
BP	GO:0009260	ribonucleotide biosynthetic process	1/110	50/4645	0.700235	0.945484	108252490	LOC108252490	1
BP	GO:0046390	ribose phosphate biosynthetic process	1/110	50/4645	0.700235	0.945484	108252490	LOC108252490	1
BP	GO:1902531	regulation of intracellular signal transduction	1/110	50/4645	0.700235	0.945484	103505783	LOC103505783	1
BP	GO:0006950	response to stress	2/110	102/4645	0.701933	0.945484	103511108/103512707	LOC103511108/LOC103512707	2
BP	GO:0006732	coenzyme metabolic process	1/110	51/4645	0.707411	0.945484	103514020	LOC103514020	1
BP	GO:0009144	purine nucleoside triphosphate metabolic process	1/110	52/4645	0.714417	0.945484	108252490	LOC108252490	1
BP	GO:0009199	ribonucleoside triphosphate metabolic process	1/110	52/4645	0.714417	0.945484	108252490	LOC108252490	1
BP	GO:0009205	purine ribonucleoside triphosphate metabolic process	1/110	52/4645	0.714417	0.945484	108252490	LOC108252490	1
BP	GO:0051276	chromosome organization	1/110	53/4645	0.721257	0.945484	103508013	LOC103508013	1
BP	GO:0009141	nucleoside triphosphate metabolic process	1/110	54/4645	0.727934	0.945484	108252490	LOC108252490	1
BP	GO:0051641	cellular localization	2/110	108/4645	0.731607	0.945484	103519105/103515362	LOC103519105/LOC103515362	2
BP	GO:0006164	purine nucleotide biosynthetic process	1/110	55/4645	0.734453	0.945484	108252490	LOC108252490	1
BP	GO:0051188	cofactor biosynthetic process	1/110	55/4645	0.734453	0.945484	103514020	LOC103514020	1
BP	GO:0009117	nucleotide metabolic process	2/110	109/4645	0.736304	0.945484	103514020/108252490	LOC103514020/LOC108252490	2
BP	GO:0015074	DNA integration	3/110	160/4645	0.737854	0.945484	103515252/113473945/103519714	LOC103515252/LOC113473945/LOC103519714	3
BP	GO:0072522	purine-containing compound biosynthetic process	1/110	56/4645	0.740817	0.945484	108252490	LOC108252490	1
BP	GO:0006753	nucleoside phosphate metabolic process	2/110	110/4645	0.740932	0.945484	103514020/108252490	LOC103514020/LOC108252490	2
BP	GO:0009966	regulation of signal transduction	1/110	59/4645	0.759015	0.955651	103505783	LOC103505783	1
BP	GO:0010646	regulation of cell communication	1/110	60/4645	0.764796	0.955651	103505783	LOC103505783	1
BP	GO:0023051	regulation of signaling	1/110	60/4645	0.764796	0.955651	103505783	LOC103505783	1
BP	GO:0090407	organophosphate biosynthetic process	2/110	116/4645	0.767278	0.955651	103514020/108252490	LOC103514020/LOC108252490	2
BP	GO:0048583	regulation of response to stimulus	1/110	62/4645	0.775947	0.960697	103505783	LOC103505783	1
BP	GO:0009150	purine ribonucleotide metabolic process	1/110	65/4645	0.791699	0.960702	108252490	LOC108252490	1
BP	GO:0009259	ribonucleotide metabolic process	1/110	65/4645	0.791699	0.960702	108252490	LOC108252490	1
BP	GO:0034220	ion transmembrane transport	1/110	65/4645	0.791699	0.960702	108252490	LOC108252490	1
BP	GO:0016310	phosphorylation	6/110	327/4645	0.797438	0.960702	103512079/103509965/103510493/103524197/103511123/108252553	LOC103512079/LOC103509965/LOC103510493/LOC103524197/LOC103511123/LOC108252553	6
BP	GO:1901566	organonitrogen compound biosynthetic process	7/110	376/4645	0.799045	0.960702	103507203/103514020/103517290/103511904/103512001/108252490/103517289	LOC103507203/LOC103514020/LOC103517290/LOC103511904/LOC103512001/LOC108252490/LOC103517289	7
BP	GO:0015672	monovalent inorganic cation transport	1/110	69/4645	0.811007	0.963599	108252490	LOC108252490	1
BP	GO:0006163	purine nucleotide metabolic process	1/110	70/4645	0.815551	0.963599	108252490	LOC108252490	1
BP	GO:0019693	ribose phosphate metabolic process	1/110	71/4645	0.819985	0.963599	108252490	LOC108252490	1
BP	GO:0072521	purine-containing compound metabolic process	1/110	71/4645	0.819985	0.963599	108252490	LOC108252490	1
BP	GO:0007264	small GTPase mediated signal transduction	2/110	135/4645	0.836001	0.966164	103524537/103505783	LOC103524537/LOC103505783	2
BP	GO:0006886	intracellular protein transport	1/110	76/4645	0.840623	0.966164	103519105	LOC103519105	1
BP	GO:0051186	cofactor metabolic process	1/110	76/4645	0.840623	0.966164	103514020	LOC103514020	1
BP	GO:0035556	intracellular signal transduction	3/110	192/4645	0.840749	0.966164	103524537/103505783/108252992	LOC103524537/LOC103505783/LOC108252992	3
BP	GO:0032501	multicellular organismal process	1/110	82/4645	0.862315	0.969863	103507192	LOC103507192	1
BP	GO:0034613	cellular protein localization	1/110	84/4645	0.868874	0.969863	103519105	LOC103519105	1
BP	GO:0070727	cellular macromolecule localization	1/110	84/4645	0.868874	0.969863	103519105	LOC103519105	1
BP	GO:0015031	protein transport	1/110	90/4645	0.88675	0.969863	103519105	LOC103519105	1
BP	GO:0015833	peptide transport	1/110	90/4645	0.88675	0.969863	103519105	LOC103519105	1
BP	GO:0042886	amide transport	1/110	90/4645	0.88675	0.969863	103519105	LOC103519105	1
BP	GO:0046907	intracellular transport	1/110	90/4645	0.88675	0.969863	103519105	LOC103519105	1
BP	GO:0051649	establishment of localization in cell	1/110	90/4645	0.88675	0.969863	103519105	LOC103519105	1
BP	GO:0019637	organophosphate metabolic process	2/110	158/4645	0.894556	0.969863	103514020/108252490	LOC103514020/LOC108252490	2
BP	GO:0045184	establishment of protein localization	1/110	93/4645	0.89476	0.969863	103519105	LOC103519105	1
BP	GO:0006796	phosphate-containing compound metabolic process	8/110	482/4645	0.897408	0.969863	103514020/103512079/103509965/103510493/103524197/108252490/103511123/108252553	LOC103514020/LOC103512079/LOC103509965/LOC103510493/LOC103524197/LOC108252490/LOC103511123/LOC108252553	8
BP	GO:0006793	phosphorus metabolic process	8/110	484/4645	0.899921	0.969863	103514020/103512079/103509965/103510493/103524197/108252490/103511123/108252553	LOC103514020/LOC103512079/LOC103509965/LOC103510493/LOC103524197/LOC108252490/LOC103511123/LOC108252553	8
BP	GO:0008104	protein localization	1/110	98/4645	0.906881	0.972326	103519105	LOC103519105	1
BP	GO:0006996	organelle organization	1/110	104/4645	0.919612	0.97395	103508013	LOC103508013	1
BP	GO:0044248	cellular catabolic process	1/110	105/4645	0.921559	0.97395	103505684	LOC103505684	1
BP	GO:0006812	cation transport	1/110	108/4645	0.927125	0.97395	108252490	LOC108252490	1
BP	GO:0071705	nitrogen compound transport	1/110	108/4645	0.927125	0.97395	103519105	LOC103519105	1
BP	GO:1901137	carbohydrate derivative biosynthetic process	1/110	115/4645	0.938636	0.974372	108252490	LOC108252490	1
BP	GO:0044281	small molecule metabolic process	4/110	306/4645	0.938727	0.974372	103514020/108252490/113467043/103511697	LOC103514020/LOC108252490/LOC113467043/LOC103511697	4
BP	GO:0009056	catabolic process	1/110	117/4645	0.94158	0.974372	103505684	LOC103505684	1
BP	GO:0033036	macromolecule localization	1/110	124/4645	0.950825	0.979067	103519105	LOC103519105	1
BP	GO:0006259	DNA metabolic process	3/110	278/4645	0.965143	0.984111	103515252/113473945/103519714	LOC103515252/LOC113473945/LOC103519714	3
BP	GO:0071702	organic substance transport	1/110	138/4645	0.965185	0.984111	103519105	LOC103519105	1
BP	GO:0016043	cellular component organization	1/110	160/4645	0.979811	0.988749	103508013	LOC103508013	1
BP	GO:0055085	transmembrane transport	4/110	372/4645	0.980636	0.988749	108253839/108252490/103523391/103519030	LOC108253839/LOC108252490/LOC103523391/LOC103519030	4
BP	GO:0006811	ion transport	2/110	249/4645	0.983996	0.988749	108252490/103523391	LOC108252490/LOC103523391	2
BP	GO:0071840	cellular component organization or biogenesis	1/110	187/4645	0.989694	0.989694	103508013	LOC103508013	1
CC	GO:0005576	extracellular region	8/55	95/2271	0.00167222	0.0852833	103511363/103509683/103523685/103509681/103505684/103515273/103516900/103507192	LOC103511363/LOC103509683/LOC103523685/LOC103509681/LOC103505684/LOC103515273/LOC103516900/LOC103507192	8
CC	GO:0005840	ribosome	5/55	126/2271	0.186583	0.905073	103507203/103517290/103511904/103512001/103517289	LOC103507203/LOC103517290/LOC103511904/LOC103512001/LOC103517289	5
CC	GO:0045259	proton-transporting ATP synthase complex	1/55	10/2271	0.21781	0.905073	108252490	LOC108252490	1
CC	GO:0005746	mitochondrial respiratory chain	1/55	12/2271	0.25541	0.905073	103509942	LOC103509942	1
CC	GO:0070469	respiratory chain	1/55	12/2271	0.25541	0.905073	103509942	LOC103509942	1
CC	GO:0098803	respiratory chain complex	1/55	12/2271	0.25541	0.905073	103509942	LOC103509942	1
CC	GO:0016459	myosin complex	2/55	46/2271	0.30694	0.905073	103512271/103510282	LOC103512271/LOC103510282	2
CC	GO:0033178	proton-transporting two-sector ATPase complex, catalytic domain	1/55	15/2271	0.308505	0.905073	108252490	LOC108252490	1
CC	GO:0043228	non-membrane-bounded organelle	8/55	274/2271	0.342477	0.905073	103507203/103517290/103511904/103512271/103510282/103512001/103522892/103517289	LOC103507203/LOC103517290/LOC103511904/LOC103512271/LOC103510282/LOC103512001/LOC103522892/LOC103517289	8
CC	GO:0043232	intracellular non-membrane-bounded organelle	8/55	274/2271	0.342477	0.905073	103507203/103517290/103511904/103512271/103510282/103512001/103522892/103517289	LOC103507203/LOC103517290/LOC103511904/LOC103512271/LOC103510282/LOC103512001/LOC103522892/LOC103517289	8
CC	GO:1990904	ribonucleoprotein complex	5/55	160/2271	0.345255	0.905073	103507203/103517290/103511904/103512001/103517289	LOC103507203/LOC103517290/LOC103511904/LOC103512001/LOC103517289	5
CC	GO:0098800	inner mitochondrial membrane protein complex	1/55	19/2271	0.373554	0.905073	103509942	LOC103509942	1
CC	GO:0044431	Golgi apparatus part	1/55	20/2271	0.388853	0.905073	103518218	LOC103518218	1
CC	GO:0044421	extracellular region part	1/55	21/2271	0.403786	0.905073	103505684	LOC103505684	1
CC	GO:0005794	Golgi apparatus	1/55	24/2271	0.446467	0.905073	103518218	LOC103518218	1
CC	GO:0044455	mitochondrial membrane part	1/55	24/2271	0.446467	0.905073	103509942	LOC103509942	1
CC	GO:0015629	actin cytoskeleton	2/55	62/2271	0.446984	0.905073	103512271/103510282	LOC103512271/LOC103510282	2
CC	GO:0031090	organelle membrane	2/55	63/2271	0.455268	0.905073	103509942/103518218	LOC103509942/LOC103518218	2
CC	GO:0071944	cell periphery	1/55	28/2271	0.498738	0.905073	103515362	LOC103515362	1
CC	GO:0098798	mitochondrial protein complex	1/55	28/2271	0.498738	0.905073	103509942	LOC103509942	1
CC	GO:0005856	cytoskeleton	3/55	111/2271	0.509709	0.905073	103512271/103510282/103522892	LOC103512271/LOC103510282/LOC103522892	3
CC	GO:0005743	mitochondrial inner membrane	1/55	30/2271	0.523025	0.905073	103509942	LOC103509942	1
CC	GO:0019866	organelle inner membrane	1/55	31/2271	0.534731	0.905073	103509942	LOC103509942	1
CC	GO:0098588	bounding membrane of organelle	1/55	31/2271	0.534731	0.905073	103518218	LOC103518218	1
CC	GO:1990234	transferase complex	1/55	32/2271	0.546155	0.905073	103508013	LOC103508013	1
CC	GO:0016469	proton-transporting two-sector ATPase complex	1/55	35/2271	0.5788	0.905073	108252490	LOC108252490	1
CC	GO:0005737	cytoplasm	10/55	426/2271	0.599727	0.905073	103507203/103520568/103517290/103509942/103511904/103512001/103513649/103517289/103518218/103515362	LOC103507203/LOC103520568/LOC103517290/LOC103509942/LOC103511904/LOC103512001/LOC103513649/LOC103517289/LOC103518218/LOC103515362	10
CC	GO:0031966	mitochondrial membrane	1/55	38/2271	0.609136	0.905073	103509942	LOC103509942	1
CC	GO:0005634	nucleus	7/55	305/2271	0.622589	0.905073	103508434/103521089/103515231/108253885/103524797/103513649/103508013	LOC103508434/LOC103521089/LOC103515231/LOC108253885/LOC103524797/LOC103513649/LOC103508013	7
CC	GO:0044444	cytoplasmic part	8/55	349/2271	0.626463	0.905073	103507203/103517290/103509942/103511904/103512001/103517289/103518218/103515362	LOC103507203/LOC103517290/LOC103509942/LOC103511904/LOC103512001/LOC103517289/LOC103518218/LOC103515362	8
CC	GO:0005740	mitochondrial envelope	1/55	42/2271	0.64627	0.905073	103509942	LOC103509942	1
CC	GO:0031984	organelle subcompartment	1/55	42/2271	0.64627	0.905073	103518218	LOC103518218	1
CC	GO:0005654	nucleoplasm	1/55	44/2271	0.663514	0.905073	103508013	LOC103508013	1
CC	GO:0044451	nucleoplasm part	1/55	44/2271	0.663514	0.905073	103508013	LOC103508013	1
CC	GO:0044429	mitochondrial part	1/55	50/2271	0.710446	0.905073	103509942	LOC103509942	1
CC	GO:0044430	cytoskeletal part	2/55	102/2271	0.717288	0.905073	103512271/103510282	LOC103512271/LOC103510282	2
CC	GO:0031967	organelle envelope	1/55	51/2271	0.717616	0.905073	103509942	LOC103509942	1
CC	GO:0031975	envelope	1/55	51/2271	0.717616	0.905073	103509942	LOC103509942	1
CC	GO:0031981	nuclear lumen	1/55	58/2271	0.763152	0.905073	103508013	LOC103508013	1
CC	GO:0098796	membrane protein complex	2/55	123/2271	0.809534	0.905073	103509942/108252490	LOC103509942/LOC108252490	2
CC	GO:0005739	mitochondrion	1/55	68/2271	0.815946	0.905073	103509942	LOC103509942	1
CC	GO:0044446	intracellular organelle part	6/55	323/2271	0.816153	0.905073	103509942/103511904/103512271/103510282/103508013/103518218	LOC103509942/LOC103511904/LOC103512271/LOC103510282/LOC103508013/LOC103518218	6
CC	GO:0031974	membrane-enclosed lumen	1/55	69/2271	0.820542	0.905073	103508013	LOC103508013	1
CC	GO:0043233	organelle lumen	1/55	69/2271	0.820542	0.905073	103508013	LOC103508013	1
CC	GO:0070013	intracellular organelle lumen	1/55	69/2271	0.820542	0.905073	103508013	LOC103508013	1
CC	GO:0044422	organelle part	6/55	327/2271	0.825642	0.905073	103509942/103511904/103512271/103510282/103508013/103518218	LOC103509942/LOC103511904/LOC103512271/LOC103510282/LOC103508013/LOC103518218	6
CC	GO:0043231	intracellular membrane-bounded organelle	9/55	470/2271	0.834087	0.905073	103508434/103521089/103515231/103509942/108253885/103524797/103513649/103508013/103518218	LOC103508434/LOC103521089/LOC103515231/LOC103509942/LOC108253885/LOC103524797/LOC103513649/LOC103508013/LOC103518218	9
CC	GO:0043227	membrane-bounded organelle	9/55	481/2271	0.854769	0.908192	103508434/103521089/103515231/103509942/108253885/103524797/103513649/103508013/103518218	LOC103508434/LOC103521089/LOC103515231/LOC103509942/LOC108253885/LOC103524797/LOC103513649/LOC103508013/LOC103518218	9
CC	GO:0044428	nuclear part	1/55	93/2271	0.902521	0.939358	103508013	LOC103508013	1
CC	GO:0012505	endomembrane system	1/55	106/2271	0.93016	0.948763	103518218	LOC103518218	1
CC	GO:1902494	catalytic complex	1/55	128/2271	0.960461	0.960461	103508013	LOC103508013	1
MF	GO:0008061	chitin binding	6/192	39/7386	0.000455398	0.0337708	103511363/103509683/103523685/103509681/103515273/103516900	LOC103511363/LOC103509683/LOC103523685/LOC103509681/LOC103515273/LOC103516900	6
MF	GO:0004197	cysteine-type endopeptidase activity	4/192	15/7386	0.00048244	0.0337708	103524128/103512321/103522948/103514139	LOC103524128/LOC103512321/LOC103522948/LOC103514139	4
MF	GO:0043565	sequence-specific DNA binding	8/192	86/7386	0.0016894	0.0788388	103508434/103515231/103519710/108253885/103508700/103506815/103524797/103513642	LOC103508434/LOC103515231/LOC103519710/LOC108253885/LOC103508700/LOC103506815/LOC103524797/LOC103513642	8
MF	GO:0008234	cysteine-type peptidase activity	6/192	82/7386	0.0195121	0.550343	103519412/113471629/103524128/103512321/103522948/103514139	LOC103519412/LOC113471629/LOC103524128/LOC103512321/LOC103522948/LOC103514139	6
MF	GO:0070403	NAD+ binding	2/192	10/7386	0.0263703	0.550343	103509539/103508441	LOC103509539/LOC103508441	2
MF	GO:0080019	fatty-acyl-CoA reductase (alcohol-forming) activity	3/192	27/7386	0.0319902	0.550343	103509652/103520078/103515188	LOC103509652/LOC103520078/LOC103515188	3
MF	GO:0016620	oxidoreductase activity, acting on the aldehyde or oxo group of donors, NAD or NADP as acceptor	3/192	30/7386	0.041973	0.550343	103509652/103520078/103515188	LOC103509652/LOC103520078/LOC103515188	3
MF	GO:0019829	cation-transporting ATPase activity	2/192	13/7386	0.0434397	0.550343	108252490/103523657	LOC108252490/LOC103523657	2
MF	GO:0022853	active ion transmembrane transporter activity	2/192	13/7386	0.0434397	0.550343	108252490/103523657	LOC108252490/LOC103523657	2
MF	GO:0042625	ATPase coupled ion transmembrane transporter activity	2/192	13/7386	0.0434397	0.550343	108252490/103523657	LOC108252490/LOC103523657	2
MF	GO:0008483	transaminase activity	2/192	14/7386	0.0498306	0.550343	103519906/103507688	LOC103519906/LOC103507688	2
MF	GO:0016769	transferase activity, transferring nitrogenous groups	2/192	14/7386	0.0498306	0.550343	103519906/103507688	LOC103519906/LOC103507688	2
MF	GO:0042302	structural constituent of cuticle	4/192	54/7386	0.0511033	0.550343	103512961/103504905/103507855/103515362	LOC103512961/LOC103504905/LOC103507855/LOC103515362	4
MF	GO:0005198	structural molecule activity	9/192	200/7386	0.0763721	0.605731	103507203/103517290/103511904/103512001/103512961/103504905/103517289/103507855/103515362	LOC103507203/LOC103517290/LOC103511904/LOC103512001/LOC103512961/LOC103504905/LOC103517289/LOC103507855/LOC103515362	9
MF	GO:0016903	oxidoreductase activity, acting on the aldehyde or oxo group of donors	3/192	39/7386	0.0799162	0.605731	103509652/103520078/103515188	LOC103509652/LOC103520078/LOC103515188	3
MF	GO:0003700	DNA binding transcription factor activity	6/192	116/7386	0.0812104	0.605731	103508434/103515231/108253885/103508700/103506815/103524797	LOC103508434/LOC103515231/LOC108253885/LOC103508700/LOC103506815/LOC103524797	6
MF	GO:0016758	transferase activity, transferring hexosyl groups	5/192	90/7386	0.0845688	0.605731	103509438/103510073/103514349/103509290/103518218	LOC103509438/LOC103510073/LOC103514349/LOC103509290/LOC103518218	5
MF	GO:0004175	endopeptidase activity	9/192	205/7386	0.0860067	0.605731	103519597/103524900/103524128/103512321/103511474/103522948/103514139/novel.8146/103510859	LOC103519597/LOC103524900/LOC103524128/LOC103512321/LOC103511474/LOC103522948/LOC103514139/-/LOC103510859	9
MF	GO:0008194	UDP-glycosyltransferase activity	2/192	19/7386	0.0861014	0.605731	103509290/103518218	LOC103509290/LOC103518218	2
MF	GO:0016757	transferase activity, transferring glycosyl groups	6/192	118/7386	0.0865331	0.605731	103514020/103509438/103510073/103514349/103509290/103518218	LOC103514020/LOC103509438/LOC103510073/LOC103514349/LOC103509290/LOC103518218	6
MF	GO:0030246	carbohydrate binding	2/192	23/7386	0.119202	0.79468	103515412/113467043	LOC103515412/LOC113467043	2
MF	GO:0051287	NAD binding	2/192	26/7386	0.145742	0.859403	103509539/103508441	LOC103509539/LOC103508441	2
MF	GO:0046983	protein dimerization activity	5/192	111/7386	0.162078	0.859403	103521882/103516670/103516541/103518098/108253514	LOC103521882/LOC103516670/LOC103516541/LOC103518098/LOC108253514	5
MF	GO:0140110	transcription regulator activity	6/192	144/7386	0.171874	0.859403	103508434/103515231/108253885/103508700/103506815/103524797	LOC103508434/LOC103515231/LOC108253885/LOC103508700/LOC103506815/LOC103524797	6
MF	GO:0070011	peptidase activity, acting on L-amino acid peptides	12/192	345/7386	0.18652	0.859403	103519412/103519597/103524900/113471629/103524128/103512321/103511474/103522948/103514139/novel.8146/103510859/103523622	LOC103519412/LOC103519597/LOC103524900/LOC113471629/LOC103524128/LOC103512321/LOC103511474/LOC103522948/LOC103514139/-/LOC103510859/LOC103523622	12
MF	GO:0004553	hydrolase activity, hydrolyzing O-glycosyl compounds	4/192	91/7386	0.211493	0.859403	113473876/103524288/113467043/108254543	LOC113473876/LOC103524288/LOC113467043/LOC108254543	4
MF	GO:0008233	peptidase activity	12/192	356/7386	0.215401	0.859403	103519412/103519597/103524900/113471629/103524128/103512321/103511474/103522948/103514139/novel.8146/103510859/103523622	LOC103519412/LOC103519597/LOC103524900/LOC113471629/LOC103524128/LOC103512321/LOC103511474/LOC103522948/LOC103514139/-/LOC103510859/LOC103523622	12
MF	GO:0015399	primary active transmembrane transporter activity	2/192	34/7386	0.2209	0.859403	108252490/103523657	LOC108252490/LOC103523657	2
MF	GO:0015405	P-P-bond-hydrolysis-driven transmembrane transporter activity	2/192	34/7386	0.2209	0.859403	108252490/103523657	LOC108252490/LOC103523657	2
MF	GO:0042626	ATPase activity, coupled to transmembrane movement of substances	2/192	34/7386	0.2209	0.859403	108252490/103523657	LOC108252490/LOC103523657	2
MF	GO:0043492	ATPase activity, coupled to movement of substances	2/192	34/7386	0.2209	0.859403	108252490/103523657	LOC108252490/LOC103523657	2
MF	GO:0016798	hydrolase activity, acting on glycosyl bonds	4/192	94/7386	0.228054	0.859403	113473876/103524288/113467043/108254543	LOC113473876/LOC103524288/LOC113467043/LOC108254543	4
MF	GO:0003682	chromatin binding	1/192	10/7386	0.231683	0.859403	103517916	LOC103517916	1
MF	GO:0010181	FMN binding	1/192	10/7386	0.231683	0.859403	113465940	LOC113465940	1
MF	GO:0003735	structural constituent of ribosome	5/192	127/7386	0.234796	0.859403	103507203/103517290/103511904/103512001/103517289	LOC103507203/LOC103517290/LOC103511904/LOC103512001/LOC103517289	5
MF	GO:0050662	coenzyme binding	7/192	193/7386	0.236399	0.859403	103509539/103508441/103519906/103508890/103507688/113465940/103509934	LOC103509539/LOC103508441/LOC103519906/LOC103508890/LOC103507688/LOC113465940/LOC103509934	7
MF	GO:0008276	protein methyltransferase activity	2/192	37/7386	0.24993	0.859403	103524367/103508062	LOC103524367/LOC103508062	2
MF	GO:0008170	N-methyltransferase activity	1/192	11/7386	0.251682	0.859403	103524367	LOC103524367	1
MF	GO:0019207	kinase regulator activity	1/192	11/7386	0.251682	0.859403	103513649	LOC103513649	1
MF	GO:0019887	protein kinase regulator activity	1/192	11/7386	0.251682	0.859403	103513649	LOC103513649	1
MF	GO:0044769	ATPase activity, coupled to transmembrane movement of ions, rotational mechanism	1/192	11/7386	0.251682	0.859403	108252490	LOC108252490	1
MF	GO:0048037	cofactor binding	12/192	373/7386	0.263458	0.878194	103509539/113467165/103508441/103508655/113468411/103519906/103508890/103512707/103524191/103507688/113465940/103509934	LOC103509539/LOC113467165/LOC103508441/LOC103508655/LOC113468411/LOC103519906/LOC103508890/LOC103512707/LOC103524191/LOC103507688/LOC113465940/LOC103509934	12
MF	GO:0008083	growth factor activity	1/192	13/7386	0.290141	0.923176	103518320	LOC103518320	1
MF	GO:0016763	transferase activity, transferring pentosyl groups	1/192	13/7386	0.290141	0.923176	103514020	LOC103514020	1
MF	GO:0008757	S-adenosylmethionine-dependent methyltransferase activity	2/192	43/7386	0.30813	0.924279	103524367/103508062	LOC103524367/LOC103508062	2
MF	GO:0020037	heme binding	5/192	146/7386	0.33024	0.924279	113467165/103508655/113468411/103512707/103524191	LOC113467165/LOC103508655/LOC113468411/LOC103512707/LOC103524191	5
MF	GO:0046906	tetrapyrrole binding	5/192	146/7386	0.33024	0.924279	113467165/103508655/113468411/103512707/103524191	LOC113467165/LOC103508655/LOC113468411/LOC103512707/LOC103524191	5
MF	GO:0005102	signaling receptor binding	2/192	46/7386	0.33696	0.924279	103518320/103507192	LOC103518320/LOC103507192	2
MF	GO:0030170	pyridoxal phosphate binding	2/192	46/7386	0.33696	0.924279	103519906/103507688	LOC103519906/LOC103507688	2
MF	GO:0070279	vitamin B6 binding	2/192	46/7386	0.33696	0.924279	103519906/103507688	LOC103519906/LOC103507688	2
MF	GO:0046914	transition metal ion binding	14/192	473/7386	0.346296	0.924279	103508434/113467165/103508655/103515231/113468411/103518643/103505274/108253885/103524191/103524797/103508120/113467043/103524427/103523622	LOC103508434/LOC113467165/LOC103508655/LOC103515231/LOC113468411/LOC103518643/LOC103505274/LOC108253885/LOC103524191/LOC103524797/LOC103508120/LOC113467043/LOC103524427/LOC103523622	14
MF	GO:0005506	iron ion binding	4/192	116/7386	0.356235	0.924279	113467165/103508655/113468411/103524191	LOC113467165/LOC103508655/LOC113468411/LOC103524191	4
MF	GO:0016747	transferase activity, transferring acyl groups other than amino-acyl groups	2/192	50/7386	0.374815	0.924279	103518025/103505120	LOC103518025/LOC103505120	2
MF	GO:0019842	vitamin binding	2/192	50/7386	0.374815	0.924279	103519906/103507688	LOC103519906/LOC103507688	2
MF	GO:0004129	cytochrome-c oxidase activity	1/192	19/7386	0.394112	0.924279	103509942	LOC103509942	1
MF	GO:0016667	oxidoreductase activity, acting on a sulfur group of donors	1/192	19/7386	0.394112	0.924279	103506366	LOC103506366	1
MF	GO:0016675	oxidoreductase activity, acting on a heme group of donors	1/192	19/7386	0.394112	0.924279	103509942	LOC103509942	1
MF	GO:0016676	oxidoreductase activity, acting on a heme group of donors, oxygen as acceptor	1/192	19/7386	0.394112	0.924279	103509942	LOC103509942	1
MF	GO:0016705	oxidoreductase activity, acting on paired donors, with incorporation or reduction of molecular oxygen	4/192	128/7386	0.427232	0.924279	113467165/103508655/113468411/103524191	LOC113467165/LOC103508655/LOC113468411/LOC103524191	4
MF	GO:0004222	metalloendopeptidase activity	2/192	57/7386	0.438775	0.924279	103511474/novel.8146	LOC103511474/-	2
MF	GO:0042623	ATPase activity, coupled	2/192	57/7386	0.438775	0.924279	108252490/103523657	LOC108252490/LOC103523657	2
MF	GO:0008146	sulfotransferase activity	1/192	22/7386	0.440266	0.924279	103517637	LOC103517637	1
MF	GO:0015923	mannosidase activity	1/192	22/7386	0.440266	0.924279	113467043	LOC113467043	1
MF	GO:0008270	zinc ion binding	9/192	321/7386	0.457024	0.924279	103508434/103515231/103518643/103505274/108253885/103524797/103508120/113467043/103523622	LOC103508434/LOC103515231/LOC103518643/LOC103505274/LOC108253885/LOC103524797/LOC103508120/LOC113467043/LOC103523622	9
MF	GO:0005509	calcium ion binding	5/192	171/7386	0.459522	0.924279	103507056/103510184/113467854/103509862/103521665	LOC103507056/LOC103510184/LOC113467854/LOC103509862/LOC103521665	5
MF	GO:0004252	serine-type endopeptidase activity	3/192	97/7386	0.464297	0.924279	103519597/103524900/103510859	LOC103519597/LOC103524900/LOC103510859	3
MF	GO:0015002	heme-copper terminal oxidase activity	1/192	24/7386	0.469075	0.924279	103509942	LOC103509942	1
MF	GO:0016782	transferase activity, transferring sulfur-containing groups	1/192	24/7386	0.469075	0.924279	103517637	LOC103517637	1
MF	GO:0030545	receptor regulator activity	1/192	24/7386	0.469075	0.924279	103518320	LOC103518320	1
MF	GO:0048018	receptor ligand activity	1/192	24/7386	0.469075	0.924279	103518320	LOC103518320	1
MF	GO:0008237	metallopeptidase activity	3/192	99/7386	0.477755	0.924279	103511474/novel.8146/103523622	LOC103511474/-/LOC103523622	3
MF	GO:0051082	unfolded protein binding	1/192	25/7386	0.482922	0.924279	103511108	LOC103511108	1
MF	GO:0022804	active transmembrane transporter activity	2/192	65/7386	0.507305	0.924279	108252490/103523657	LOC108252490/LOC103523657	2
MF	GO:0003677	DNA binding	12/192	451/7386	0.510196	0.924279	103508434/103521089/103515231/103519710/103514337/108253885/103508700/103506815/103524797/103513136/103508662/103513642	LOC103508434/LOC103521089/LOC103515231/LOC103519710/LOC103514337/LOC108253885/LOC103508700/LOC103506815/LOC103524797/LOC103513136/LOC103508662/LOC103513642	12
MF	GO:0005507	copper ion binding	1/192	28/7386	0.522342	0.924279	103524427	LOC103524427	1
MF	GO:0016614	oxidoreductase activity, acting on CH-OH group of donors	3/192	107/7386	0.529927	0.924279	103508891/103508890/103509934	LOC103508891/LOC103508890/LOC103509934	3
MF	GO:0015078	proton transmembrane transporter activity	2/192	68/7386	0.531576	0.924279	103509942/108252490	LOC103509942/LOC108252490	2
MF	GO:0004719	protein-L-isoaspartate (D-aspartate) O-methyltransferase activity	1/192	29/7386	0.534806	0.924279	103508062	LOC103508062	1
MF	GO:0008171	O-methyltransferase activity	1/192	29/7386	0.534806	0.924279	103508062	LOC103508062	1
MF	GO:0010340	carboxyl-O-methyltransferase activity	1/192	29/7386	0.534806	0.924279	103508062	LOC103508062	1
MF	GO:0051998	protein carboxyl O-methyltransferase activity	1/192	29/7386	0.534806	0.924279	103508062	LOC103508062	1
MF	GO:0004930	G-protein coupled receptor activity	3/192	109/7386	0.542516	0.924279	103519012/103504819/113470632	LOC103519012/LOC103504819/LOC113470632	3
MF	GO:0016810	hydrolase activity, acting on carbon-nitrogen (but not peptide) bonds	1/192	32/7386	0.57029	0.924279	103512567	LOC103512567	1
MF	GO:0008236	serine-type peptidase activity	3/192	115/7386	0.579095	0.924279	103519597/103524900/103510859	LOC103519597/LOC103524900/LOC103510859	3
MF	GO:0017171	serine hydrolase activity	3/192	115/7386	0.579095	0.924279	103519597/103524900/103510859	LOC103519597/LOC103524900/LOC103510859	3
MF	GO:0004601	peroxidase activity	1/192	33/7386	0.581509	0.924279	103512707	LOC103512707	1
MF	GO:0004857	enzyme inhibitor activity	1/192	33/7386	0.581509	0.924279	103513649	LOC103513649	1
MF	GO:0005088	Ras guanyl-nucleotide exchange factor activity	1/192	34/7386	0.592436	0.924279	103505783	LOC103505783	1
MF	GO:0005089	Rho guanyl-nucleotide exchange factor activity	1/192	34/7386	0.592436	0.924279	103505783	LOC103505783	1
MF	GO:0016684	oxidoreductase activity, acting on peroxide as acceptor	1/192	36/7386	0.613447	0.924279	103512707	LOC103512707	1
MF	GO:0016887	ATPase activity	3/192	122/7386	0.61939	0.924279	113465657/108252490/103523657	LOC113465657/LOC108252490/LOC103523657	3
MF	GO:0022890	inorganic cation transmembrane transporter activity	3/192	123/7386	0.62493	0.924279	103509942/108252490/103523657	LOC103509942/LOC108252490/LOC103523657	3
MF	GO:0004842	ubiquitin-protein transferase activity	1/192	38/7386	0.63338	0.924279	103514009	LOC103514009	1
MF	GO:0017048	Rho GTPase binding	1/192	38/7386	0.63338	0.924279	103505783	LOC103505783	1
MF	GO:0019787	ubiquitin-like protein transferase activity	1/192	38/7386	0.63338	0.924279	103514009	LOC103514009	1
MF	GO:0016746	transferase activity, transferring acyl groups	2/192	82/7386	0.633792	0.924279	103518025/103505120	LOC103518025/LOC103505120	2
MF	GO:0008324	cation transmembrane transporter activity	3/192	132/7386	0.672298	0.962148	103509942/108252490/103523657	LOC103509942/LOC108252490/LOC103523657	3
MF	GO:0016209	antioxidant activity	1/192	44/7386	0.687249	0.962148	103512707	LOC103512707	1
MF	GO:0017016	Ras GTPase binding	1/192	44/7386	0.687249	0.962148	103505783	LOC103505783	1
MF	GO:0031267	small GTPase binding	1/192	44/7386	0.687249	0.962148	103505783	LOC103505783	1
MF	GO:0008168	methyltransferase activity	2/192	93/7386	0.701294	0.970243	103524367/103508062	LOC103524367/LOC103508062	2
MF	GO:0050660	flavin adenine dinucleotide binding	2/192	94/7386	0.706891	0.970243	103508890/103509934	LOC103508890/LOC103509934	2
MF	GO:0003774	motor activity	2/192	100/7386	0.738667	0.982837	103512271/103510282	LOC103512271/LOC103510282	2
MF	GO:0009055	electron transfer activity	1/192	52/7386	0.747019	0.982837	103509942	LOC103509942	1
MF	GO:0005085	guanyl-nucleotide exchange factor activity	1/192	53/7386	0.753642	0.982837	103505783	LOC103505783	1
MF	GO:0046873	metal ion transmembrane transporter activity	1/192	53/7386	0.753642	0.982837	103523657	LOC103523657	1
MF	GO:0015077	monovalent inorganic cation transmembrane transporter activity	2/192	104/7386	0.758189	0.982837	103509942/108252490	LOC103509942/LOC108252490	2
MF	GO:0016741	transferase activity, transferring one-carbon groups	2/192	104/7386	0.758189	0.982837	103524367/103508062	LOC103524367/LOC103508062	2
MF	GO:0004672	protein kinase activity	6/192	290/7386	0.771822	0.985474	103512079/103509965/103510493/103524197/103511123/108252553	LOC103512079/LOC103509965/LOC103510493/LOC103524197/LOC103511123/LOC108252553	6
MF	GO:0098772	molecular function regulator	3/192	158/7386	0.784165	0.985474	103505783/103513649/103518320	LOC103505783/LOC103513649/LOC103518320	3
MF	GO:0005215	transporter activity	10/192	469/7386	0.786123	0.985474	103505782/103515530/103509942/108253839/103515525/103518351/108252490/103523391/103519030/103523657	LOC103505782/LOC103515530/LOC103509942/LOC108253839/LOC103515525/LOC103518351/LOC108252490/LOC103523391/LOC103519030/LOC103523657	10
MF	GO:0051020	GTPase binding	1/192	63/7386	0.811084	0.985474	103505783	LOC103505783	1
MF	GO:0016773	phosphotransferase activity, alcohol group as acceptor	7/192	352/7386	0.816748	0.985474	103512079/103509965/103510493/103524197/103506505/103511123/108252553	LOC103512079/LOC103509965/LOC103510493/LOC103524197/LOC103506505/LOC103511123/LOC108252553	7
MF	GO:0016853	isomerase activity	1/192	68/7386	0.834591	0.985474	103515412	LOC103515412	1
MF	GO:0003723	RNA binding	3/192	183/7386	0.860162	0.985474	103511826/103513912/103513649	LOC103511826/LOC103513912/LOC103513649	3
MF	GO:0004888	transmembrane signaling receptor activity	3/192	186/7386	0.867503	0.985474	103519012/103504819/113470632	LOC103519012/LOC103504819/LOC113470632	3
MF	GO:0038023	signaling receptor activity	3/192	186/7386	0.867503	0.985474	103519012/103504819/113470632	LOC103519012/LOC103504819/LOC113470632	3
MF	GO:0060089	molecular transducer activity	3/192	186/7386	0.867503	0.985474	103519012/103504819/113470632	LOC103519012/LOC103504819/LOC113470632	3
MF	GO:0016791	phosphatase activity	1/192	77/7386	0.869808	0.985474	103514004	LOC103514004	1
MF	GO:0019899	enzyme binding	1/192	78/7386	0.873228	0.985474	103505783	LOC103505783	1
MF	GO:0017111	nucleoside-triphosphatase activity	5/192	292/7386	0.882646	0.985474	113465657/103512271/103510282/108252490/103523657	LOC113465657/LOC103512271/LOC103510282/LOC108252490/LOC103523657	5
MF	GO:0016301	kinase activity	6/192	340/7386	0.883183	0.985474	103512079/103509965/103510493/103524197/103511123/108252553	LOC103512079/LOC103509965/LOC103510493/LOC103524197/LOC103511123/LOC108252553	6
MF	GO:0030234	enzyme regulator activity	1/192	82/7386	0.886038	0.985474	103513649	LOC103513649	1
MF	GO:0004871	signal transducer activity	3/192	198/7386	0.893592	0.985474	103519012/103504819/113470632	LOC103519012/LOC103504819/LOC113470632	3
MF	GO:0016462	pyrophosphatase activity	5/192	300/7386	0.896242	0.985474	113465657/103512271/103510282/108252490/103523657	LOC113465657/LOC103512271/LOC103510282/LOC108252490/LOC103523657	5
MF	GO:0016818	hydrolase activity, acting on acid anhydrides, in phosphorus-containing anhydrides	5/192	302/7386	0.899422	0.985474	113465657/103512271/103510282/108252490/103523657	LOC113465657/LOC103512271/LOC103510282/LOC108252490/LOC103523657	5
MF	GO:0016817	hydrolase activity, acting on acid anhydrides	5/192	307/7386	0.907008	0.985474	113465657/103512271/103510282/108252490/103523657	LOC113465657/LOC103512271/LOC103510282/LOC108252490/LOC103523657	5
MF	GO:0042578	phosphoric ester hydrolase activity	1/192	101/7386	0.931344	0.985474	103514004	LOC103514004	1
MF	GO:0015075	ion transmembrane transporter activity	4/192	278/7386	0.935406	0.985474	103509942/108252490/103523391/103523657	LOC103509942/LOC108252490/LOC103523391/LOC103523657	4
MF	GO:0016772	transferase activity, transferring phosphorus-containing groups	7/192	441/7386	0.9462	0.985474	103512079/103509965/103510493/103524197/103506505/103511123/108252553	LOC103512079/LOC103509965/LOC103510493/LOC103524197/LOC103506505/LOC103511123/LOC108252553	7
MF	GO:0022857	transmembrane transporter activity	6/192	396/7386	0.950023	0.985474	103509942/108253839/108252490/103523391/103519030/103523657	LOC103509942/LOC108253839/LOC108252490/LOC103523391/LOC103519030/LOC103523657	6
MF	GO:0015318	inorganic molecular entity transmembrane transporter activity	3/192	260/7386	0.968264	0.985474	103509942/108252490/103523657	LOC103509942/LOC108252490/LOC103523657	3
MF	GO:0001882	nucleoside binding	1/192	149/7386	0.98103	0.985474	103524537	LOC103524537	1
MF	GO:0001883	purine nucleoside binding	1/192	149/7386	0.98103	0.985474	103524537	LOC103524537	1
MF	GO:0005525	GTP binding	1/192	149/7386	0.98103	0.985474	103524537	LOC103524537	1
MF	GO:0032549	ribonucleoside binding	1/192	149/7386	0.98103	0.985474	103524537	LOC103524537	1
MF	GO:0032550	purine ribonucleoside binding	1/192	149/7386	0.98103	0.985474	103524537	LOC103524537	1
MF	GO:0032561	guanyl ribonucleotide binding	1/192	149/7386	0.98103	0.985474	103524537	LOC103524537	1
MF	GO:0019001	guanyl nucleotide binding	1/192	154/7386	0.983417	0.985474	103524537	LOC103524537	1
MF	GO:0016788	hydrolase activity, acting on ester bonds	2/192	233/7386	0.985474	0.985474	103514004/103519714	LOC103514004/LOC103519714	2
