# Supplementary material for: Functional Characterization of a Trehalose-6-Phosphate Synthase in Diaphorina citri Revealed by RNA Interference and Transcriptome Sequencing
Source: Insects. 2021 Nov 30;12(12):1074. doi: 10.3390/insects12121074 (PMC8709273; doi:10.3390/insects12121074)
Supplement: Supplementary file 1 [file insects-12-01074-s001.zip › Supplementary File/Table S6.xlsx]

## Sheet: Up-regulation
Table S6. KEGG enrichemnt analysis of DEGs.
KEGGID	Description	GeneRatio	BgRatio	P-value	Padj	Gene ID	Gene name	KeggID	Count
api00190	Oxidative phosphorylation	13/87	158/4692	5.15683e-06	0.000402233	108254440/103520914/113467914/108252537/103513747/108252527/108252532/113467913/108252529/103521272/108252528/108252534/108252533	LOC108254440/LOC103520914/LOC113467914/LOC108252537/LOC103513747/LOC108252527/LOC108252532/LOC113467913/LOC108252529/LOC103521272/LOC108252528/LOC108252534/LOC108252533	api:7055879/api:100572234/api:7055882/api:7055879/api:100569599/api:7055888/api:7055885/api:7055879/api:7055885/api:100144869/api:7055876/api:7055885/api:7055885	13
api01040	Biosynthesis of unsaturated fatty acids	5/87	52/4692	0.00255734	0.0848518	103508880/103511141/103509833/103505325/103507895	LOC103508880/LOC103511141/LOC103509833/LOC103505325/LOC103507895	api:100160501/api:100160501/api:100574502/api:100169208/api:100161792	5
api01230	Biosynthesis of amino acids	7/87	106/4692	0.00326353	0.0848518	103511890/103508781/103517970/103518123/103524632/103524631/103519664	LOC103511890/LOC103508781/LOC103517970/LOC103518123/LOC103524632/LOC103524631/LOC103519664	api:100165866/api:100165866/api:100167396/api:100158884/api:100166971/api:100166971/api:100169442	7
api00062	Fatty acid elongation	4/87	44/4692	0.0085108	0.165961	103508880/103511141/103509833/103507895	LOC103508880/LOC103511141/LOC103509833/LOC103507895	api:100160501/api:100160501/api:100574502/api:100161792	4
api00020	Citrate cycle (TCA cycle)	5/87	79/4692	0.0150215	0.234335	103517970/103518763/103519664/108252409/103518761	LOC103517970/LOC103518763/LOC103519664/LOC108252409/LOC103518761	api:100167396/api:100160700/api:100169442/api:100163431/api:100160700	5
api00360	Phenylalanine metabolism	2/87	14/4692	0.0267652	0.340035	103524632/103524631	LOC103524632/LOC103524631	api:100166971/api:100166971	2
api00130	Ubiquinone and other terpenoid-quinone biosynthesis	2/87	15/4692	0.030516	0.340035	103505431/103522043	LOC103505431/LOC103522043	api:100167475/api:100161974	2
api01212	Fatty acid metabolism	6/87	139/4692	0.0431849	0.421053	103508880/103511141/103509833/103505325/108252307/103507895	LOC103508880/LOC103511141/LOC103509833/LOC103505325/LOC108252307/LOC103507895	api:100160501/api:100160501/api:100574502/api:100169208/api:100166426/api:100161792	6
api00500	Starch and sucrose metabolism	3/87	46/4692	0.0527837	0.457459	103513948/103523045/103506477	LOC103513948/LOC103523045/LOC103506477	api:100161043/api:100161043/api:100158990	3
api00260	Glycine, serine and threonine metabolism	3/87	49/4692	0.061606	0.480527	103511890/103508781/103518123	LOC103511890/LOC103508781/LOC103518123	api:100165866/api:100165866/api:100158884	3
api04068	FoxO signaling pathway	4/87	90/4692	0.0848488	0.531019	103509503/103518763/113465355/103518761	LOC103509503/LOC103518763/LOC113465355/LOC103518761	api:100169346/api:100160700/api:100168105/api:100160700	4
api04745	Phototransduction - fly	3/87	57/4692	0.088195	0.531019	103506455/103514274/103506300	LOC103506455/LOC103514274/LOC103506300	api:100159315/api:100144912/api:100166530	3
api01210	2-Oxocarboxylic acid metabolism	2/87	27/4692	0.0885032	0.531019	103517970/103519664	LOC103517970/LOC103519664	api:100167396/api:100169442	2
api04070	Phosphatidylinositol signaling system	4/87	111/4692	0.149721	0.721561	103506455/103516302/103514274/103506300	LOC103506455/LOC103516302/LOC103514274/LOC103506300	api:100159315/api:100160544/api:100144912/api:100166530	4
api00620	Pyruvate metabolism	3/87	74/4692	0.157148	0.721561	103518763/108252409/103518761	LOC103518763/LOC108252409/LOC103518761	api:100160700/api:100163431/api:100160700	3
api01200	Carbon metabolism	6/87	199/4692	0.162553	0.721561	103511890/103508781/103517970/103518123/103519664/108252409	LOC103511890/LOC103508781/LOC103517970/LOC103518123/LOC103519664/LOC108252409	api:100165866/api:100165866/api:100167396/api:100158884/api:100169442/api:100163431	6
api00591	Linoleic acid metabolism	1/87	10/4692	0.170842	0.721561	103507537	LOC103507537	api:100164748	1
api00520	Amino sugar and nucleotide sugar metabolism	3/87	78/4692	0.175308	0.721561	103521103/113473389/103522082	LOC103521103/LOC113473389/LOC103522082	api:100169480/api:100163895/api:100169480	3
api00052	Galactose metabolism	2/87	41/4692	0.175765	0.721561	113473389/103505676	LOC113473389/LOC103505676	api:100163895/api:100169081	2
api04120	Ubiquitin mediated proteolysis	5/87	164/4692	0.187103	0.729703	103519968/113469955/103510635/103518336/103524069	LOC103519968/LOC113469955/LOC103510635/LOC103518336/LOC103524069	api:100165459/api:100165841/api:100159671/api:100165841/api:100167349	5
api00604	Glycosphingolipid biosynthesis - ganglio series	1/87	13/4692	0.216219	0.8031	103505676	LOC103505676	api:100169081	1
api00592	alpha-Linolenic acid metabolism	1/87	14/4692	0.230793	0.818265	103507537	LOC103507537	api:100164748	1
api00790	Folate biosynthesis	2/87	51/4692	0.243907	0.827163	103524632/103524631	LOC103524632/LOC103524631	api:100166971/api:100166971	2
api00330	Arginine and proline metabolism	2/87	56/4692	0.278513	0.859366	novel.2012/103517447	-/LOC103517447	api:100165570/api:100167299	2
api04215	Apoptosis - multiple species	1/87	18/4692	0.286455	0.859366	103511180	LOC103511180	api:100166554	1
api04146	Peroxisome	4/87	149/4692	0.298342	0.859366	113471650/103517970/103517161/103519469	LOC113471650/LOC103517970/LOC103517161/LOC103519469	api:100160356/api:100167396/api:103308712/api:100162149	4
api00531	Glycosaminoglycan degradation	1/87	21/4692	0.325571	0.859366	103505676	LOC103505676	api:100169081	1
api00630	Glyoxylate and dicarboxylate metabolism	2/87	63/4692	0.326768	0.859366	103519664/108252409	LOC103519664/LOC108252409	api:100169442/api:100163431	2
api00480	Glutathione metabolism	2/87	67/4692	0.354003	0.859366	103517970/103517447	LOC103517970/LOC103517447	api:100167396/api:100167299	2
api02010	ABC transporters	2/87	67/4692	0.354003	0.859366	novel.702/103514576	-/LOC103514576	api:100166826/api:100164011	2
api03015	mRNA surveillance pathway	3/87	116/4692	0.364907	0.859366	103512935/103512347/103512815	LOC103512935/LOC103512347/LOC103512815	api:100167151/api:100572393/api:100163362	3
api04137	Mitophagy - animal	2/87	69/4692	0.367485	0.859366	novel.707/103519968	-/LOC103519968	api:100166627/api:100165459	2
api00590	Arachidonic acid metabolism	1/87	27/4692	0.397554	0.859366	103507537	LOC103507537	api:100164748	1
api00760	Nicotinate and nicotinamide metabolism	1/87	27/4692	0.397554	0.859366	113469417	LOC113469417	api:100163091	1
api00010	Glycolysis / Gluconeogenesis	2/87	77/4692	0.420248	0.859366	103518763/103518761	LOC103518763/LOC103518761	api:100160700/api:100160700	2
api00565	Ether lipid metabolism	1/87	33/4692	0.461933	0.859366	103507537	LOC103507537	api:100164748	1
api00900	Terpenoid backbone biosynthesis	1/87	34/4692	0.471981	0.859366	103506991	LOC103506991	api:100160471	1
api03440	Homologous recombination	1/87	34/4692	0.471981	0.859366	108252322	LOC108252322	api:100166339	1
api03410	Base excision repair	1/87	35/4692	0.481843	0.859366	103512051	LOC103512051	api:100166616	1
api00230	Purine metabolism	3/87	144/4692	0.503097	0.859366	108253479/novel.410/103512587	LOC108253479/-/LOC103512587	api:100167260/api:103308894/api:100168799	3
api00600	Sphingolipid metabolism	1/87	38/4692	0.51035	0.859366	103505676	LOC103505676	api:100169081	1
api00564	Glycerophospholipid metabolism	2/87	93/4692	0.518581	0.859366	103507537/103514393	LOC103507537/LOC103514393	api:100164748/api:100160658	2
api00053	Ascorbate and aldarate metabolism	1/87	39/4692	0.519503	0.859366	novel.5183	-	api:100169323	1
api00830	Retinol metabolism	1/87	44/4692	0.562793	0.859366	novel.5183	-	api:100169323	1
api03460	Fanconi anemia pathway	1/87	44/4692	0.562793	0.859366	108252322	LOC108252322	api:100166339	1
api04341	Hedgehog signaling pathway - fly	1/87	44/4692	0.562793	0.859366	103524069	LOC103524069	api:100167349	1
api04144	Endocytosis	4/87	214/4692	0.566459	0.859366	103520816/103512993/113472599/103510635	LOC103520816/LOC103512993/LOC113472599/LOC103510635	api:100167078/api:100165322/api:100163937/api:100159671	4
api04320	Dorso-ventral axis formation	1/87	46/4692	0.579009	0.859366	103509503	LOC103509503	api:100169346	1
api04624	Toll and Imd signaling pathway	1/87	47/4692	0.586892	0.859366	113466461	LOC113466461	api:100164531	1
api00511	Other glycan degradation	1/87	48/4692	0.594629	0.859366	103505676	LOC103505676	api:100169081	1
api00982	Drug metabolism - cytochrome P450	1/87	51/4692	0.616992	0.859366	novel.5183	-	api:100169323	1
api00061	Fatty acid biosynthesis	1/87	53/4692	0.631219	0.859366	108252307	LOC108252307	api:100166426	1
api00980	Metabolism of xenobiotics by cytochrome P450	1/87	53/4692	0.631219	0.859366	novel.5183	-	api:100169323	1
api00410	beta-Alanine metabolism	1/87	54/4692	0.638135	0.859366	novel.2012	-	api:100165570	1
api00270	Cysteine and methionine metabolism	1/87	55/4692	0.644923	0.859366	108252409	LOC108252409	api:100163431	1
api00250	Alanine, aspartate and glutamate metabolism	1/87	56/4692	0.651585	0.859366	103517161	LOC103517161	api:103308712	1
api03030	DNA replication	1/87	57/4692	0.658124	0.859366	103514891	LOC103514891	api:100570279	1
api04391	Hippo signaling pathway - fly	2/87	124/4692	0.675755	0.859366	113473265/103517663	LOC113473265/LOC103517663	api:100163623/api:100159384	2
api00040	Pentose and glucuronate interconversions	1/87	60/4692	0.67702	0.859366	novel.5183	-	api:100169323	1
api00860	Porphyrin and chlorophyll metabolism	1/87	60/4692	0.67702	0.859366	novel.5183	-	api:100169323	1
api04350	TGF-beta signaling pathway	1/87	60/4692	0.67702	0.859366	103507990	LOC103507990	api:100575633	1
api00240	Pyrimidine metabolism	1/87	61/4692	0.683086	0.859366	novel.410	-	api:103308894	1
api04145	Phagosome	2/87	133/4692	0.712927	0.882671	103512993/113472599	LOC103512993/LOC113472599	api:100165322/api:100163937	2
api04214	Apoptosis - fly	1/87	74/4692	0.752413	0.890257	103511180	LOC103511180	api:100166554	1
api00561	Glycerolipid metabolism	1/87	76/4692	0.761655	0.890257	113470215	LOC113470215	api:100158740	1
api04080	Neuroactive ligand-receptor interaction	1/87	79/4692	0.774882	0.890257	103523472	LOC103523472	api:100163866	1
api00562	Inositol phosphate metabolism	1/87	80/4692	0.779128	0.890257	103516302	LOC103516302	api:100160544	1
api04150	mTOR signaling pathway	2/87	154/4692	0.786082	0.890257	103509499/103509503	LOC103509499/LOC103509503	api:100163985/api:100169346	2
api00280	Valine, leucine and isoleucine degradation	1/87	83/4692	0.791396	0.890257	103509598	LOC103509598	api:100165961	1
api04013	MAPK signaling pathway - fly	2/87	159/4692	0.800923	0.890257	103509503/113466461	LOC103509503/LOC113466461	api:100169346/api:100164531	2
api00983	Drug metabolism - other enzymes	1/87	88/4692	0.810362	0.890257	novel.5183	-	api:100169323	1
api00970	Aminoacyl-tRNA biosynthesis	1/87	94/4692	0.830884	0.891213	103510978	LOC103510978	api:100166126	1
api03018	RNA degradation	1/87	95/4692	0.834084	0.891213	103515743	LOC103515743	api:100167232	1
api03008	Ribosome biogenesis in eukaryotes	1/87	112/4692	0.880167	0.927744	103511813	LOC103511813	api:100166528	1
api04310	Wnt signaling pathway	1/87	132/4692	0.918409	0.955145	103509499	LOC103509499	api:100163985	1
api03013	RNA transport	1/87	163/4692	0.955184	0.966513	103511813	LOC103511813	api:100166528	1
api03010	Ribosome	1/87	173/4692	0.963093	0.966513	103520180	LOC103520180	api:100165190	1
api04142	Lysosome	1/87	178/4692	0.966513	0.966513	103505676	LOC103505676	api:100169081	1

## Sheet: Down-regulation
KEGGID	Description	GeneRatio	BgRatio	P-value	Padj	Gene ID	Gene name	KeggID	Count
api00040	Pentose and glucuronate interconversions	7/111	60/4692	0.000470959	0.0313026	103509438/103510073/108252343/103508746/103514349/103520696/103509352	LOC103509438/LOC103510073/LOC108252343/LOC103508746/LOC103514349/LOC103520696/LOC103509352	api:100161224/api:100160380/api:100145846/api:100165603/api:100169323/api:100159783/api:100159783	7
api04142	Lysosome	12/111	178/4692	0.000907321	0.0313026	103519412/113468473/113471629/103524128/103512321/113473876/113468708/103512302/novel.2937/103505824/113467043/108254543	LOC103519412/LOC113468473/LOC113471629/LOC103524128/LOC103512321/LOC113473876/LOC113468708/LOC103512302/-/LOC103505824/LOC113467043/LOC108254543	api:100144791/api:100161363/api:100144785/api:100144775/api:100144775/api:100167276/api:100144796/api:100144785/api:100165323/api:100165788/api:100158954/api:100167276	12
api00600	Sphingolipid metabolism	5/111	38/4692	0.00182303	0.0419297	103508561/113473876/103508256/108254543/103522505	LOC103508561/LOC113473876/LOC103508256/LOC108254543/LOC103522505	api:100165996/api:100167276/api:100164616/api:100167276/api:100164394	5
api03010	Ribosome	10/111	173/4692	0.00736194	0.118889	103507203/103517290/103511904/103512001/103521014/103509420/103514294/103517289/103512825/103514913	LOC103507203/LOC103517290/LOC103511904/LOC103512001/LOC103521014/LOC103509420/LOC103514294/LOC103517289/LOC103512825/LOC103514913	api:100162480/api:100158980/api:100169273/api:100162946/api:100168400/api:100161322/api:100163690/api:100158980/api:100159410/api:100159528	10
api04391	Hippo signaling pathway - fly	8/111	124/4692	0.00861515	0.118889	103517128/103520685/103512271/novel.1444/103515070/novel.8459/103511293/103524393	LOC103517128/LOC103520685/LOC103512271/-/LOC103515070/-/LOC103511293/LOC103524393	api:100161316/api:100161316/api:100159900/api:100161316/api:100166344/api:100168313/api:100168892/api:100159043	8
api00760	Nicotinate and nicotinamide metabolism	3/111	27/4692	0.0249484	0.232218	103509539/103508441/103514020	LOC103509539/LOC103508441/LOC103514020	api:100167327/api:100167327/api:100163091	3
api00511	Other glycan degradation	4/111	48/4692	0.0259791	0.232218	113473876/113467043/108254543/103522505	LOC113473876/LOC113467043/LOC108254543/LOC103522505	api:100167276/api:100158954/api:100167276/api:100164394	4
api00310	Lysine degradation	5/111	73/4692	0.0284438	0.232218	103513138/103511826/103524367/103521867/108251814	LOC103513138/LOC103511826/LOC103524367/LOC103521867/LOC108251814	api:100160618/api:100164280/api:100168129/api:100160618/api:100168129	5
api00561	Glycerolipid metabolism	5/111	76/4692	0.0331053	0.232218	103508256/103523245/113465939/103506505/113470454	LOC103508256/LOC103523245/LOC113465939/LOC103506505/LOC113470454	api:100164616/api:100160991/api:100160991/api:100164331/api:100168781	5
api01040	Biosynthesis of unsaturated fatty acids	4/111	52/4692	0.0336549	0.232218	103509738/103518316/103514600/103524504	LOC103509738/LOC103518316/LOC103514600/LOC103524504	api:100165504/api:100168230/api:100145824/api:100164244	4
api00051	Fructose and mannose metabolism	3/111	33/4692	0.0420423	0.26372	103514004/103520696/103509352	LOC103514004/LOC103520696/LOC103509352	api:100570401/api:100159783/api:100159783	3
api00053	Ascorbate and aldarate metabolism	3/111	39/4692	0.0636686	0.366095	103509438/103510073/103514349	LOC103509438/LOC103510073/LOC103514349	api:100161224/api:100160380/api:100169323	3
api04140	Autophagy - animal	7/111	160/4692	0.0834761	0.418341	103519412/113471629/103524128/103512321/113468708/103512302/103506952	LOC103519412/LOC113471629/LOC103524128/LOC103512321/LOC113468708/LOC103512302/LOC103506952	api:100144791/api:100144785/api:100144775/api:100144775/api:100144796/api:100144785/api:100167375	7
api00830	Retinol metabolism	3/111	44/4692	0.0848808	0.418341	103509438/103510073/103514349	LOC103509438/LOC103510073/LOC103514349	api:100161224/api:100160380/api:100169323	3
api04512	ECM-receptor interaction	3/111	47/4692	0.0988728	0.454815	103521448/103521447/103509742	LOC103521448/LOC103521447/LOC103509742	api:100169166/api:100169166/api:100162936	3
api00982	Drug metabolism - cytochrome P450	3/111	51/4692	0.11886	0.495942	103509438/103510073/103514349	LOC103509438/LOC103510073/LOC103514349	api:100161224/api:100160380/api:100169323	3
api04130	SNARE interactions in vesicular transport	2/111	26/4692	0.124948	0.495942	103514014/103521966	LOC103514014/LOC103521966	api:100164993/api:100162488	2
api00980	Metabolism of xenobiotics by cytochrome P450	3/111	53/4692	0.129376	0.495942	103509438/103510073/103514349	LOC103509438/LOC103510073/LOC103514349	api:100161224/api:100160380/api:100169323	3
api04146	Peroxisome	6/111	149/4692	0.140069	0.508671	103509652/103505827/103520078/103515188/103512512/103516771	LOC103509652/LOC103505827/LOC103520078/LOC103515188/LOC103512512/LOC103516771	api:100169017/api:100168085/api:100168085/api:100169017/api:100167089/api:100162472	6
api00981	Insect hormone biosynthesis	2/111	31/4692	0.165988	0.549019	113468411/103524191	LOC113468411/LOC103524191	api:100163652/api:100167431	2
api00860	Porphyrin and chlorophyll metabolism	3/111	60/4692	0.168542	0.549019	103509438/103510073/103514349	LOC103509438/LOC103510073/LOC103514349	api:100161224/api:100160380/api:100169323	3
api00564	Glycerophospholipid metabolism	4/111	93/4692	0.177125	0.549019	103508256/103508007/103519714/113470454	LOC103508256/LOC103508007/LOC103519714/LOC113470454	api:100164616/api:100160900/api:100162939/api:100168781	4
api00565	Ether lipid metabolism	2/111	33/4692	0.183006	0.549019	103508256/103519714	LOC103508256/LOC103519714	api:100164616/api:100162939	2
api00100	Steroid biosynthesis	1/111	10/4692	0.213096	0.588145	novel.2937	-	api:100165323	1
api00591	Linoleic acid metabolism	1/111	10/4692	0.213096	0.588145	103519714	LOC103519714	api:100162939	1
api01212	Fatty acid metabolism	5/111	139/4692	0.231669	0.614814	103509738/103518316/103506735/103514600/103524504	LOC103509738/LOC103518316/LOC103506735/LOC103514600/LOC103524504	api:100165504/api:100168230/api:100570193/api:100145824/api:100164244	5
api00592	alpha-Linolenic acid metabolism	1/111	14/4692	0.285129	0.727979	103519714	LOC103519714	api:100162939	1
api00532	Glycosaminoglycan biosynthesis - chondroitin sulfate / dermatan sulfate	1/111	15/4692	0.302092	0.727979	103518218	LOC103518218	api:100158987	1
api00030	Pentose phosphate pathway	2/111	47/4692	0.305962	0.727979	103514004/103512943	LOC103514004/LOC103512943	api:100570401/api:100163673	2
api00983	Drug metabolism - other enzymes	3/111	88/4692	0.345861	0.738127	103509438/103510073/103514349	LOC103509438/LOC103510073/LOC103514349	api:100161224/api:100160380/api:100169323	3
api04213	Longevity regulating pathway - multiple species	3/111	91/4692	0.36543	0.738127	103509539/103508441/103506952	LOC103509539/LOC103508441/LOC103506952	api:100167327/api:100167327/api:100167375	3
api00270	Cysteine and methionine metabolism	2/111	55/4692	0.375441	0.738127	103517916/103511697	LOC103517916/LOC103511697	api:103308886/api:100163548	2
api04310	Wnt signaling pathway	4/111	132/4692	0.380878	0.738127	103510493/113466272/108252553/103507192	LOC103510493/LOC113466272/LOC108252553/LOC103507192	api:103310684/api:100167447/api:103310684/api:100168810	4
api00910	Nitrogen metabolism	1/111	20/4692	0.381103	0.738127	108253693	LOC108253693	api:100165063	1
api00330	Arginine and proline metabolism	2/111	56/4692	0.383948	0.738127	103519906/103507688	LOC103519906/LOC103507688	api:100168809/api:100168809	2
api03040	Spliceosome	6/111	214/4692	0.39529	0.738127	103510863/103524232/113469847/113468252/103522589/103510042	LOC103510863/LOC103524232/LOC113469847/LOC113468252/LOC103522589/LOC103510042	api:100164514/api:100161862/api:100167652/api:100168121/api:100160194/api:100165750	6
api00220	Arginine biosynthesis	1/111	21/4692	0.395807	0.738127	103505009	LOC103505009	api:100574404	1
api04350	TGF-beta signaling pathway	2/111	60/4692	0.417465	0.758028	103516670/103513136	LOC103516670/LOC103513136	api:100161296/api:100167981	2
api00590	Arachidonic acid metabolism	1/111	27/4692	0.477036	0.843987	103519714	LOC103519714	api:100162939	1
api00010	Glycolysis / Gluconeogenesis	2/111	77/4692	0.548432	0.924028	103514004/103523145	LOC103514004/LOC103523145	api:100570401/api:100167278	2
api03440	Homologous recombination	1/111	34/4692	0.558212	0.924028	103519302	LOC103519302	api:100159722	1
api04080	Neuroactive ligand-receptor interaction	2/111	79/4692	0.562452	0.924028	103519012/113470632	LOC103519012/LOC113470632	api:100169111/api:100169111	2
api03060	Protein export	1/111	36/4692	0.579019	0.929124	103519105	LOC103519105	api:100163800	1
api04068	FoxO signaling pathway	2/111	90/4692	0.633988	0.93116	103509539/103508441	LOC103509539/LOC103508441	api:100167327/api:100167327	2
api04136	Autophagy - other	1/111	43/4692	0.644483	0.93116	103506952	LOC103506952	api:100167375	1
api00062	Fatty acid elongation	1/111	44/4692	0.652971	0.93116	103524504	LOC103524504	api:100164244	1
api03460	Fanconi anemia pathway	1/111	44/4692	0.652971	0.93116	103519302	LOC103519302	api:100159722	1
api04341	Hedgehog signaling pathway - fly	1/111	44/4692	0.652971	0.93116	103516151	LOC103516151	api:100575006	1
api04330	Notch signaling pathway	1/111	45/4692	0.661259	0.93116	103512818	LOC103512818	api:100162487	1
api00790	Folate biosynthesis	1/111	51/4692	0.707021	0.946111	103508336	LOC103508336	api:100166001	1
api04392	Hippo signaling pathway - multiple species	1/111	51/4692	0.707021	0.946111	103511293	LOC103511293	api:100168892	1
api00061	Fatty acid biosynthesis	1/111	53/4692	0.72087	0.946111	103506735	LOC103506735	api:100570193	1
api00190	Oxidative phosphorylation	3/111	158/4692	0.729287	0.946111	113468473/103509942/108252490	LOC113468473/LOC103509942/LOC108252490	api:100161363/api:103308137/api:100144909	3
api00250	Alanine, aspartate and glutamate metabolism	1/111	56/4692	0.740435	0.946111	103505009	LOC103505009	api:100574404	1
api02010	ABC transporters	1/111	67/4692	0.801232	0.957183	103510298	LOC103510298	api:100165910	1
api04137	Mitophagy - animal	1/111	69/4692	0.810659	0.957183	103511504	LOC103511504	api:100161513	1
api04141	Protein processing in endoplasmic reticulum	4/111	236/4692	0.818087	0.957183	103519105/103511108/103511504/103516490	LOC103519105/LOC103511108/LOC103511504/LOC103516490	api:100163800/api:100169283/api:100161513/api:100167485	4
api04145	Phagosome	2/111	133/4692	0.829257	0.957183	113468473/103519105	LOC113468473/LOC103519105	api:100161363/api:100163800	2
api00620	Pyruvate metabolism	1/111	74/4692	0.832333	0.957183	103523145	LOC103523145	api:100167278	1
api04214	Apoptosis - fly	1/111	74/4692	0.832333	0.957183	103511504	LOC103511504	api:100161513	1
api00020	Citrate cycle (TCA cycle)	1/111	79/4692	0.851546	0.963224	103523145	LOC103523145	api:100167278	1
api04150	mTOR signaling pathway	2/111	154/4692	0.885605	0.981631	103506952/103507192	LOC103506952/LOC103507192	api:100167375/api:100168810	2
api03018	RNA degradation	1/111	95/4692	0.899523	0.981631	103522691	LOC103522691	api:100168563	1
api01230	Biosynthesis of amino acids	1/111	106/4692	0.923234	0.981631	103505009	LOC103505009	api:100574404	1
api01200	Carbon metabolism	2/111	199/4692	0.953615	0.981631	103514004/103523145	LOC103514004/LOC103523145	api:100570401/api:100167278	2
api04144	Endocytosis	2/111	214/4692	0.966044	0.981631	novel.5750/103515070	-/LOC103515070	api:100166992/api:100166344	2
api04013	MAPK signaling pathway - fly	1/111	159/4692	0.979206	0.981631	108252992	LOC108252992	api:100165149	1
api03013	RNA transport	1/111	163/4692	0.98117	0.981631	113468252	LOC113468252	api:100168121	1
api04120	Ubiquitin mediated proteolysis	1/111	164/4692	0.981631	0.981631	103510863	LOC103510863	api:100164514	1
